# Supplementary material for: The cytonuclear interactions during grapevine domestication
Source: J Integr Plant Biol. 2025 Jul 29;67(10):2686–703. doi: 10.1111/jipb.13968 (PMC12498075; doi:10.1111/jipb.13968)
Supplement: Supplementary file 2 — Table S1. The statistics of data used for organelle genome assembling and reads mapping Table S2. Summary of 33 Vitis mitogenomes Table S3. The TE annotation of 33 Vitis mitogenomes Table S4. Summary of 33 Vitis chloroplast genomes Table S5. The TE annotation of 33 Vitis chloroplast genomes Table S6. Resequencing data of 100 grapes Table S7. Mitochondrial genes in selective sweep regions Table S8. Homologous sequence of SV (Vs: 665,448–695,774 bp) in 32 mitogenomes, chloroplast genomes and nuclear genomes Table S9. The proportion of SV homologous sequences in 32 nuclear genomes Table S10. The number of NUMTs/NUPTs between two haplotypes in 13 grapes Table S11. The location of the four lost genes in NUPTs Table S12. The list of genes predicted on NUMTs Table S13. The list of genes predicted on NUPTs Table S14. The annotation information of deleterious variation Table S15. The mapping of NUMTs/NUPTs genes and deleterious genes in table grapes Table S16. GO enrichment analysis of genes on NUMTs Table S17. GO enrichment analysis of genes on NUPTs Table S18. Predicted centromere regions in NUMTs Table S19. Predicted centromere regions in NUPTs [file JIPB-67-2686-s002.xlsx]

## Sheet: Table S1
Table S1. The statistics of data used for organelle genome assembling and reads mapping.
Number	Accession ID	Species name	Catalog	Platform	Total bases (Gb)	Average length of reads (bp)	Source
1	Ved	Vitis vinifera	Wine	PacBio CLR	10.16	12935	PRJNA593045
2	Ves	Vitis vinifera	Wine	PacBio CLR	10.11	12125.7	PRJNA593045
3	Vch	Vitis vinifera cv. Chardonnay	Wine	PacBio CLR	10.16	9317.5	PRJNA550461
4	Vzc	Vitis vinifera cv. Zinfandel	Wine	PacBio CLR	11.05	11258.8	PRJNA527006
5	Pn	Vitis vinifera - PN40024	Wine	PacBio HiFi	10.13	16417.5	PRJCA012093
6	Pnzh	Vitis vinifera cv. Pinot Noir	Wine	PacBio HiFi	10.01	16186.5	PRJNA1048106
7	Vcf	Vitis vinifera cv. Cabernet Franc	Wine	PacBio CLR	10.31	14953.1	PRJEB59893
8	Vca	Vitis vinifera cv. Carmenere	Wine	PacBio CLR	10.93	11563.4	PRJNA517468
9	Vcs	Vitis vinifera cv. Cabernet Sauvignon	Wine	PacBio CLR	10.21	11300.8	PRJNA316730
10	Vme	Vitis vinifera cv. Merlot	Wine	PacBio CLR	10.56	13566.2	PRJNA593045
11	Whb	Vitis vinifera 'Thompson Seedless'	Table	PacBio HiFi	10.42	13734.1	PRJCA022010
12	Whz	Vitis vinifera 'Black Monukka'	Table	PacBio HiFi	10.11	16527.5	PRJCA022010
13	Bmng	Vitis vinifera	Table	PacBio HiFi	10.02	14856.8	PRJNA1048106
14	Hmng	Vitis vinifera	Table	PacBio HiFi	10.01	13051.1	PRJNA1048106
15	Mrz	Vitis vinifera 'Manicure Finger'	Table	PacBio HiFi	10.01	17274.5	PRJNA1048106
16	Zla	Vitis vinifera	Table	PacBio HiFi	10.12	17773.1	PRJNA192950
17	Mgx	Vitis vinifera 'Muscat Hamburg'	Table	PacBio HiFi	10.01	16188.8	PRJNA1048106
18	Ql	Vitis labrusca × Vitis vinifera	Table	PacBio HiFi	10.94	14949.3	PRJNA1048106
19	Vsye	Vitis vinifera ssp. sylvestris	Syl	PacBio CLR	10.26	8191.7	PRJNA593045
20	Vsyb	Vitis vinifera ssp. sylvestris	Syl	PacBio CLR	10.18	7048.1	PRJNA593045
21	Vsya	Vitis vinifera ssp. sylvestris	Syl	PacBio CLR	10.98	9851.4	PRJEB37020
22	Vs	Vitis vinifera ssp. sylvestris	Syl	PacBio HiFi	10.03	12360	PRJCA009324
23	Vsyc	Vitis vinifera ssp. sylvestris	Syl	PacBio CLR	10.28	12079.5	PRJNA593045
24	Vsyd	Vitis vinifera ssp. sylvestris	Syl	PacBio CLR	10.65	15596.2	PRJNA593045
25	Hey	Vitis heyneana	Vwr	PacBio HiFi	10.72	22277.8	PRJNA1209622
26	Xzpt	Vitis adenoclada	Vwr	PacBio HiFi	10.07	18522.9	PRJNA1209622
27	Bypt	Vitis piasezkii	Vwr	PacBio HiFi	10.01	17875.3	PRJNA1178252
28	Cm	Vitis davidii	Vwr	PacBio HiFi	10.26	16397.4	CRA017609
29	Spt	Vitis amurensis	Vwr	PacBio HiFi	10.11	16490.6	PRJNA1089859
30	Mmpt	Vitis retordii	Vwr	PacBio HiFi	10.01	14714	PRJCA024068
31	Vri	Vitis riparia	Vwr	PacBio CLR	11.05	21065.4	PRJNA512170
32	Vrp	Vitis rupestris	Vwr	PacBio CLR	10.01	10807.4	PRJNA625617
33	Vmu	Vitis rotundifolia	Vwr	PacBio CLR	10.13	9809	PRJNA593045

## Sheet: Table S2
Table S2. Summary of 33 Vitis mitogenomes.
Species name	Sample	Genome size (bp)	Number of protein- coding genes	Number of rRNA	Number of tRNA	GC content (%)
Vitis vinifera	Ved	817057	63	3	29	44.19
Vitis vinifera	Ves	817062	63	3	29	44.19
Vitis vinifera cv. Chardonnay	Vch	816446	63	3	29	44.19
Vitis vinifera cv. Zinfandel	Vzc	809242	63	3	28	44.15
Vitis vinifera - PN40024	Pn	773298	65	3	30	44.15
Vitis vinifera cv. Pinot Noir	Pnzh	773300	65	3	30	44.15
Vitis vinifera cv. Cabernet Franc	Vcf	816200	63	3	29	44.18
Vitis vinifera cv. Carmenere	Vca	817368	62	3	29	44.19
Vitis vinifera cv. Cabernet Sauvignon	Vcs	810760	58	3	27	44.27
Vitis vinifera cv. Merlot	Vme	816568	63	3	29	44.19
Vitis vinifera 'Thompson Seedless'	Whb	816566	63	3	29	44.19
Vitis vinifera 'Black Monukka'	Whz	817063	63	3	29	44.19
Vitis vinifera	Bmng	816336	63	3	29	44.19
Vitis vinifera	Hmng	816566	63	3	29	44.19
Vitis vinifera 'Manicure Finger'	Mrz	816565	63	3	29	44.19
Vitis vinifera	Zla	816565	63	3	29	44.19
Vitis vinifera 'Muscat Hamburg'	Mgx	817057	63	3	29	44.19
Vitis labrusca × Vitis vinifera	Ql	755036	60	3	30	44.25
Vitis vinifera ssp. sylvestris	Vsye	817077	63	3	29	44.19
Vitis vinifera ssp. sylvestris	Vsyb	817072	63	3	29	44.19
Vitis vinifera ssp. sylvestris	Vsya	773074	65	3	29	44.13
Vitis vinifera ssp. sylvestris	Vs	790627	63	3	27	44.24
Vitis vinifera ssp. sylvestris	Vsyc	816500	63	3	29	44.19
Vitis vinifera ssp. sylvestris	Vsyd	816463	63	3	29	44.19
Vitis heyneana	Hey	757300	77	3	30	44.33
Vitis adenoclada	Xzpt	784133	61	3	30	44.21
Vitis piasezkii	Bypt	791319	60	3	30	44.24
Vitis davidii	Cm	738535	59	3	29	44.38
Vitis amurensis	Spt	774208	61	3	30	44.25
Vitis retordii	Mmpt	762981	61	3	30	44.27
Vitis riparia	Vri	755294	60	3	30	44.29
Vitis rupestris	Vrp	795535	57	3	29	44.34
Vitis rotundifolia	Vmu	663157	57	3	27	44.29

## Sheet: Table S3
Table S3. The TE annotation of 33 Vitis mitogenomes.
	Cm	Bmng	Bypt	Hey	Hmng	Mgx	Mmpt	Mrz	Pnzh	Pn	Ql
Retroelements	0.152	0.1481	0.1494	0.1541	0.1488	0.148	0.1531	0.1484	0.1526	0.1523	0.1543
SINEs:	0.0007	0.0007	0.0006	0.0007	0.0007	0.0007	0.0007	0.0007	0.0007	0.0007	0.0008
LINEs:	0.0287	0.026	0.0268	0.0279	0.0263	0.0261	0.0277	0.0262	0.0276	0.0276	0.028
L2/CR1/Rex	0.0031	0.0028	0.0028	0.0029	0.0028	0.0028	0.0029	0.0028	0.0029	0.0029	0.0029
R1/LOA/Jockey	0.0019	0.0017	0.0017	0.0018	0.0017	0.0017	0.0018	0.0017	0.0017	0.0017	0.0018
L1/CIN4	0.0238	0.0215	0.0222	0.0232	0.0217	0.0216	0.023	0.0217	0.0229	0.0229	0.0232
LTR elements:	0.1226	0.1214	0.122	0.1255	0.1218	0.1212	0.1247	0.1216	0.1243	0.124	0.1256
Ty1/Copia	0.0208	0.0189	0.0216	0.0219	0.0191	0.0188	0.0218	0.019	0.0219	0.0215	0.0223
Gypsy/DIRS1	0.0915	0.0933	0.0913	0.0937	0.0935	0.0932	0.0931	0.0933	0.0938	0.0939	0.0933
Retroviral	0.0088	0.0079	0.0082	0.0086	0.0079	0.0079	0.0084	0.0079	0.0072	0.0072	0.0085
DNA transposons	0.0187	0.0188	0.0221	0.0232	0.0189	0.0189	0.0232	0.0188	0.0236	0.0235	0.0231
hobo-Activator	0.0065	0.0074	0.0087	0.009	0.0074	0.0074	0.0089	0.0074	0.0092	0.0092	0.009
Tc1-IS630-Pogo	0.0055	0.0054	0.0071	0.0073	0.0054	0.0054	0.0073	0.0054	0.0075	0.0075	0.0073
Tourist/Harbinger	0.002	0.0018	0.002	0.0022	0.0019	0.002	0.0023	0.0018	0.0022	0.0022	0.002
Rolling-circles	0.0004	0.0005	0.0006	0.0006	0.0005	0.0005	0.0006	0.0005	0.0004	0.0004	0.0006
Unclassified:	0.0401	0.0444	0.0429	0.0428	0.0441	0.0442	0.0423	0.0442	0.0476	0.0476	0.0432
Total interspersed repeats:	0.2108	0.2113	0.2144	0.2201	0.2118	0.2112	0.2186	0.2115	0.2237	0.2235	0.2205
Small RNA:	0.0018	0.0016	0.0016	0.0017	0.0016	0.0016	0.0017	0.0016	0.0017	0.0017	0.0017
Satellites:	0.0013	0.0012	0.0011	0.0013	0.0012	0.0012	0.0013	0.0012	0.0013	0.0013	0.0013
Simple repeats:	0.005	0.0047	0.0045	0.0045	0.0047	0.0046	0.0045	0.0047	0.0046	0.0045	0.0044
Low complexity:	0.001	0.001	0.0009	0.0009	0.001	0.001	0.001	0.001	0.0011	0.0011	0.0011
	Spt	Vca	Vcf	Vch	Vcs	Ved	Ves	Vme	Vmu	Vri	Vrp
Retroelements	0.1531	0.1483	0.1484	0.1487	0.1462	0.1483	0.1482	0.1482	0.1664	0.1543	0.1493
SINEs:	0.0007	0.0007	0.0007	0.0007	0.0007	0.0007	0.0007	0.0007	0.0006	0.0008	0.0007
LINEs:	0.0274	0.0262	0.0262	0.0262	0.0264	0.0262	0.0262	0.0262	0.0305	0.0281	0.0267
L2/CR1/Rex	0.0028	0.0028	0.0028	0.0028	0.0028	0.0028	0.0028	0.0028	0.0033	0.0029	0.0028
R1/LOA/Jockey	0.0018	0.0017	0.0017	0.0017	0.0017	0.0017	0.0017	0.0017	0.0011	0.0018	0.0017
L1/CIN4	0.0228	0.0217	0.0217	0.0217	0.0219	0.0217	0.0217	0.0217	0.026	0.0233	0.0222
LTR elements:	0.125	0.1214	0.1214	0.1218	0.1191	0.1214	0.1213	0.1213	0.1353	0.1255	0.1219
Ty1/Copia	0.0217	0.0188	0.0187	0.0192	0.0187	0.019	0.0188	0.0188	0.0208	0.0223	0.0199
Gypsy/DIRS1	0.0936	0.0933	0.0935	0.0934	0.0911	0.0932	0.0933	0.0933	0.1034	0.0933	0.0924
Retroviral	0.0084	0.0079	0.0079	0.0079	0.008	0.0079	0.0079	0.0079	0.0099	0.0085	0.0083
DNA transposons	0.0226	0.0189	0.0189	0.0187	0.0183	0.019	0.0189	0.0188	0.0242	0.023	0.0173
hobo-Activator	0.0088	0.0074	0.0074	0.0074	0.0075	0.0074	0.0074	0.0074	0.011	0.009	0.0061
Tc1-IS630-Pogo	0.0072	0.0054	0.0054	0.0054	0.0046	0.0054	0.0054	0.0054	0.0062	0.0073	0.0051
Tourist/Harbinger	0.0022	0.002	0.002	0.0018	0.002	0.002	0.002	0.0019	0.0025	0.002	0.0019
Rolling-circles	0.0006	0.0005	0.0005	0.0005	0.0005	0.0005	0.0005	0.0005	0.0004	0.0006	0.0006
Unclassified:	0.0403	0.0441	0.0442	0.0441	0.0437	0.044	0.0442	0.0444	0.0497	0.0435	0.037
Total interspersed repeats:	0.216	0.2113	0.2114	0.2115	0.2082	0.2113	0.2113	0.2114	0.2403	0.2209	0.2036
Small RNA:	0.0017	0.0016	0.0017	0.0016	0.0016	0.0016	0.0016	0.0016	0.002	0.0017	0.0016
Satellites:	0.0013	0.0012	0.0012	0.0012	0.0006	0.0012	0.0012	0.0012	0.0015	0.0013	0.0012
Simple repeats:	0.0047	0.0047	0.0047	0.0047	0.0045	0.0047	0.0047	0.0047	0.0051	0.0042	0.0043
Low complexity:	0.001	0.001	0.001	0.001	0.001	0.001	0.001	0.001	0.001	0.0011	0.001
	Vsya	Vsyb	Vsyc	Vsyd	Vsye	Vs	Vzc	Whb	Whz	Xzpt	Zla
Retroelements	0.1524	0.1482	0.1486	0.1487	0.1481	0.1528	0.1495	0.1485	0.1487	0.15	0.1489
SINEs:	0.0007	0.0007	0.0007	0.0007	0.0007	0.0007	0.0007	0.0007	0.0007	0.0007	0.0007
LINEs:	0.0276	0.0261	0.0262	0.0262	0.0262	0.0271	0.0264	0.0263	0.0262	0.027	0.0263
L2/CR1/Rex	0.0029	0.0028	0.0028	0.0028	0.0028	0.0028	0.0028	0.0028	0.0028	0.0029	0.0028
R1/LOA/Jockey	0.0017	0.0017	0.0017	0.0017	0.0017	0.0018	0.0017	0.0017	0.0017	0.0017	0.0017
L1/CIN4	0.0229	0.0216	0.0217	0.0217	0.0217	0.0224	0.0219	0.0217	0.0217	0.0224	0.0217
LTR elements:	0.1241	0.1213	0.1217	0.1218	0.1212	0.125	0.1223	0.1215	0.1218	0.1223	0.1219
Ty1/Copia	0.0217	0.0189	0.0189	0.019	0.0188	0.0194	0.019	0.0189	0.0192	0.0212	0.0191
Gypsy/DIRS1	0.0938	0.0932	0.0936	0.0935	0.0932	0.0961	0.094	0.0934	0.0934	0.0916	0.0935
Retroviral	0.0072	0.0079	0.0079	0.0079	0.0079	0.0082	0.008	0.0079	0.0079	0.0082	0.0079
DNA transposons	0.0236	0.0189	0.0187	0.0188	0.019	0.0194	0.0189	0.0188	0.0189	0.0224	0.0188
hobo-Activator	0.0092	0.0074	0.0074	0.0074	0.0074	0.0076	0.0075	0.0074	0.0073	0.0087	0.0074
Tc1-IS630-Pogo	0.0075	0.0054	0.0054	0.0054	0.0054	0.0055	0.0054	0.0054	0.0054	0.0071	0.0054
Tourist/Harbinger	0.0022	0.002	0.0018	0.0018	0.002	0.002	0.0019	0.0019	0.002	0.0022	0.0018
Rolling-circles	0.0004	0.0005	0.0005	0.0005	0.0005	0.0006	0.0005	0.0005	0.0005	0.0006	0.0005
Unclassified:	0.0477	0.0441	0.0443	0.044	0.0442	0.0437	0.0446	0.0443	0.044	0.0436	0.0441
Total interspersed repeats:	0.2237	0.2112	0.2116	0.2115	0.2113	0.2159	0.2129	0.2115	0.2115	0.2161	0.2118
Small RNA:	0.0017	0.0016	0.0016	0.0016	0.0016	0.0017	0.0016	0.0017	0.0016	0.0017	0.0016
Satellites:	0.0013	0.0012	0.0012	0.0012	0.0012	0.0013	0.0012	0.0012	0.0012	0.0013	0.0012
Simple repeats:	0.0046	0.0047	0.0047	0.0046	0.0047	0.0048	0.0046	0.0047	0.0047	0.0048	0.0047
Low complexity:	0.0011	0.001	0.001	0.001	0.001	0.0011	0.0011	0.001	0.001	0.0009	0.001

## Sheet: Table S4
Table S4. Summary of 33 Vitis chloroplast genomes.
Species name	Sample	Genome size (bp)	LSC length (bp)	IR length (bp)	SSC length(bp)	Number of protein- coding genes	Number of rRNA	Number of tRNA	GC content (%)
Vitis vinifera	Ved	160896	89151	26336	19073	85	8	37	37.39
Vitis vinifera	Ves	160890	89149	26335	19071	85	8	37	37.39
Vitis vinifera cv. Chardonnay	Vch	160665	89117	26239	19070	85	8	37	37.4
Vitis vinifera cv. Zinfandel	Vzc	160974	89193	26355	19071	85	8	37	37.39
Vitis vinifera - PN40024	Pn	160928	89150	26351	19076	86	8	37	37.4
Vitis vinifera cv. Pinot Noir	Pnzh	160490	89150	26132	19076	84	8	37	37.41
Vitis vinifera cv. Cabernet Franc	Vcf	160994	89209	26357	19072	85	8	37	37.39
Vitis vinifera cv. Carmenere	Vca	160897	89125	26350	19402	85	7	37	37.38
Vitis vinifera cv. Cabernet Sauvignon	Vcs	161013	89148	26354	19157	86	8	37	37.38
Vitis vinifera cv. Merlot	Vme	161014	89128	26355	19176	85	8	37	37.39
Vitis vinifera 'Thompson Seedless'	Whb	160909	89129	26353	19074	85	8	37	37.39
Vitis vinifera 'Black Monukka'	Whz	160925	89148	26351	19075	86	8	37	37.38
Vitis vinifera	Bmng	160732	89130	26264	19074	86	8	37	37.4
Vitis vinifera	Hmng	160909	89129	26353	19074	85	8	37	37.39
Vitis vinifera 'Manicure Finger'	Mrz	160469	89129	26133	19074	84	8	37	37.41
Vitis vinifera	Zla	160909	89129	26353	19074	85	8	37	37.39
Vitis vinifera 'Muscat Hamburg'	Mgx	160928	89149	26352	19075	85	8	37	37.38
Vitis labrusca × Vitis vinifera	Ql	161067	89275	26371	19050	86	8	37	37.38
Vitis vinifera ssp. sylvestris	Vsye	160764	89136	26277	19074	84	8	37	37.4
Vitis vinifera ssp. sylvestris	Vsyb	160876	89146	26329	19072	85	8	37	37.39
Vitis vinifera ssp. sylvestris	Vsya	160107	89139	25948	19072	85	8	37	37.38
Vitis vinifera ssp. sylvestris	Vs	159011	89135	25383	19110	86	8	37	37.23
Vitis vinifera ssp. sylvestris	Vsyc	160927	89149	26352	19074	85	8	37	37.39
Vitis vinifera ssp. sylvestris	Vsyd	160601	89149	26192	19068	85	8	37	37.41
Vitis heyneana	Hey	160843	89041	26366	19070	85	8	37	37.41
Vitis adenoclada	Xzpt	160772	89053	26295	19129	86	8	37	37.41
Vitis piasezkii	Bypt	160746	89058	26345	18998	85	8	37	37.42
Vitis davidii	Cm	160918	89154	26351	19062	87	8	37	37.39
Vitis amurensis	Spt	160724	89241	26207	19069	87	8	37	37.4
Vitis retordii	Mmpt	160844	89098	26337	19072	85	8	37	37.4
Vitis riparia	Vri	160975	89436	26083	19039	83	7	36	37.38
Vitis rupestris	Vrp	160898	89186	26344	19024	88	8	37	37.41
Vitis rotundifolia	Vmu	161066	89465	26262	19077	85	8	37	37.33

## Sheet: Table S5
Table S5. The TE annotation of 33 Vitis chloroplast genomes.
	Cm	Bmng	Bypt	Hey	Hmng	Mgx	Mmpt	Mrz	Pnzh	Pn	Ql
Retroelements	0.3685	0.3668	0.3679	0.3682	0.3684	0.3685	0.3679	0.3656	0.3671	0.3688	0.3689
SINEs:	0.0212	0.0212	0.0212	0.0212	0.0212	0.0212	0.0212	0.0212	0.0212	0.0212	0.0211
LINEs:	0.0361	0.0357	0.0356	0.0357	0.0363	0.0364	0.0357	0.0356	0.0364	0.0363	0.0363
R1/LOA/Jockey	0.0293	0.0293	0.0294	0.0293	0.0293	0.0294	0.0293	0.0294	0.0293	0.0293	0.0292
L1/CIN4	0.0068	0.0064	0.0062	0.0064	0.0071	0.0071	0.0064	0.0062	0.0071	0.0071	0.0071
LTR elements:	0.3112	0.3099	0.3112	0.3113	0.3109	0.3109	0.311	0.3087	0.3094	0.3113	0.3114
Ty1/Copia	0.0351	0.0368	0.0352	0.0368	0.0368	0.0367	0.0368	0.0352	0.0368	0.0367	0.0367
Gypsy/DIRS1	0.2671	0.2659	0.267	0.2661	0.2658	0.2659	0.2661	0.2645	0.2643	0.2663	0.2664
DNA transposons	0.1615	0.1627	0.1616	0.1625	0.1625	0.1622	0.1622	0.1623	0.1626	0.1622	0.1621
hobo-Activator	0.0699	0.0715	0.0702	0.0715	0.0715	0.0712	0.0712	0.0704	0.0714	0.0712	0.0711
Tc1-IS630-Pogo	0.0576	0.0575	0.0574	0.0574	0.0574	0.0574	0.0574	0.0579	0.0576	0.0574	0.0573
Tourist/Harbinger	0.0119	0.0119	0.0119	0.0119	0.0119	0.012	0.0119	0.012	0.012	0.0119	0.0119
Unclassified:	0.31	0.3109	0.3112	0.3107	0.3096	0.3101	0.3111	0.3117	0.3108	0.3099	0.3095
Total interspersed repeats:	0.8401	0.8404	0.8408	0.8414	0.8404	0.8408	0.8412	0.8396	0.8404	0.8409	0.8405
Small RNA:	0.0337	0.0337	0.0337	0.0336	0.0336	0.0337	0.0336	0.0337	0.0338	0.0337	0.0337
Satellites:	0.003	0.0024	0.003	0.0024	0.0024	0.0024	0.0024	0.003	0.0024	0.0024	0.0024
Simple repeats:	0.0063	0.0071	0.0047	0.0078	0.0071	0.0073	0.0082	0.0053	0.0074	0.0071	0.0079
Low complexity:	0.0014	0.0006	0.0013	0.0006	0.0006	0.0006	0.0006	0.0011	0.0015	0.0017	0.0009
	Spt	Vca	Vcf	Vch	Vsyb	Vsyc	Vsyd	Vsye	Vs	Vzc	Whb
Retroelements	0.3675	0.3693	0.3676	0.3665	0.3683	0.3681	0.366	0.3668	0.3701	0.3677	0.3675
SINEs:	0.0212	0.0212	0.0212	0.0212	0.0212	0.0212	0.0212	0.0212	0.0214	0.0212	0.0212
LINEs:	0.0364	0.0369	0.0357	0.0356	0.0365	0.0362	0.0356	0.0357	0.0368	0.0357	0.0357
R1/LOA/Jockey	0.0293	0.0294	0.0292	0.0294	0.0294	0.0293	0.0294	0.0295	0.0296	0.0292	0.0293
L1/CIN4	0.0071	0.0075	0.0064	0.0062	0.0071	0.0068	0.0062	0.0062	0.0072	0.0064	0.0064
LTR elements:	0.31	0.3112	0.3108	0.3097	0.3107	0.3108	0.3092	0.3099	0.3119	0.3109	0.3106
Ty1/Copia	0.0368	0.0354	0.0367	0.0352	0.0367	0.0351	0.0352	0.0351	0.0372	0.0368	0.0367
Gypsy/DIRS1	0.2649	0.2668	0.2658	0.2669	0.2657	0.2668	0.265	0.2658	0.2665	0.2658	0.2656
DNA transposons	0.1623	0.1619	0.1622	0.1621	0.1623	0.1616	0.1622	0.1618	0.1633	0.1625	0.1622
hobo-Activator	0.0713	0.0702	0.0711	0.0703	0.0712	0.0699	0.0703	0.07	0.072	0.0714	0.0712
Tc1-IS630-Pogo	0.0574	0.0577	0.0574	0.0578	0.0574	0.0577	0.0578	0.0578	0.0581	0.0574	0.0574
Tourist/Harbinger	0.0119	0.012	0.0119	0.012	0.012	0.0119	0.012	0.012	0.0112	0.0119	0.0119
Unclassified:	0.3105	0.3096	0.3107	0.3112	0.3102	0.3101	0.3115	0.3114	0.3116	0.3104	0.3109
Total interspersed repeats:	0.8403	0.8408	0.8406	0.8398	0.8408	0.8398	0.8397	0.8399	0.845	0.8406	0.8406
Small RNA:	0.0337	0.0337	0.0336	0.0337	0.0337	0.0337	0.0337	0.0337	0.0286	0.0336	0.0336
Satellites:	0.0024	0.003	0.0024	0.003	0.0024	0.003	0.003	0.003	0.0024	0.0024	0.0024
Simple repeats:	0.0079	0.0057	0.0071	0.0055	0.0073	0.0055	0.0053	0.0057	0.0072	0.0073	0.0071
Low complexity:	0.0008	0.0011	0.0006	0.0011	0.0006	0.0011	0.0011	0.0011	0.0006	0.0006	0.0006
	Whz	Xzpt	Zla	Vcs	Ved	Ves	Vme	Vmu	Vri	Vrp	Vsya
Retroelements	0.3682	0.3688	0.3672	0.3689	0.3681	0.3672	0.3686	0.3661	0.3697	0.3675	0.3656
SINEs:	0.0212	0.0212	0.0212	0.0212	0.0212	0.0212	0.0212	0.0212	0.0212	0.0212	0.0213
LINEs:	0.0363	0.0364	0.0355	0.0364	0.0363	0.0357	0.0361	0.0356	0.0367	0.0357	0.0365
R1/LOA/Jockey	0.0294	0.0293	0.0293	0.0294	0.0294	0.0294	0.0293	0.0294	0.0293	0.0292	0.0294
L1/CIN4	0.0068	0.0071	0.0062	0.0071	0.0068	0.0062	0.0068	0.0062	0.0074	0.0064	0.0071
LTR elements:	0.3108	0.3113	0.3105	0.3113	0.3107	0.3104	0.3113	0.3093	0.3118	0.3107	0.3078
Ty1/Copia	0.0351	0.0368	0.0351	0.0367	0.0351	0.0351	0.035	0.0351	0.0357	0.0366	0.0369
Gypsy/DIRS1	0.2668	0.2666	0.2665	0.2658	0.2666	0.2663	0.2666	0.2666	0.2671	0.2658	0.2626
DNA transposons	0.1616	0.1622	0.1619	0.1622	0.1616	0.1619	0.1615	0.1616	0.1619	0.1622	0.163
hobo-Activator	0.0699	0.0712	0.0702	0.0711	0.0699	0.0702	0.0699	0.07	0.0702	0.0712	0.0715
Tc1-IS630-Pogo	0.0577	0.0574	0.0577	0.0574	0.0577	0.0577	0.0577	0.0576	0.0577	0.0574	0.0577
Tourist/Harbinger	0.012	0.0119	0.0119	0.012	0.012	0.012	0.0119	0.0119	0.0119	0.0119	0.012
Unclassified:	0.31	0.3105	0.3108	0.3099	0.3101	0.3109	0.3098	0.3113	0.3092	0.3108	0.3115
Total interspersed repeats:	0.8399	0.8415	0.84	0.841	0.8398	0.84	0.8399	0.839	0.8408	0.8405	0.8401
Small RNA:	0.0337	0.0337	0.0336	0.0337	0.0337	0.0336	0.0337	0.0337	0.0336	0.0336	0.0338
Satellites:	0.003	0.0024	0.003	0.0024	0.003	0.003	0.003	0.0029	0.003	0.0024	0.0024
Simple repeats:	0.0055	0.0084	0.0055	0.0073	0.0057	0.0055	0.0053	0.0076	0.0075	0.0083	0.0071
Low complexity:	0.0011	0.0005	0.0011	0.0006	0.0011	0.0011	0.0011	0.0011	0.0011	0.0005	0.0017

## Sheet: Table S6
Table S6. Re-sequencing data of 100 grapes.
Sample	Species	Group	Catalog	SRA Accession	Cite
Ql	Vitis labrusca × Vitis vinifera	cultivated	Table	DRR186531	Shirasawa et al. 2022
Ql	Vitis labrusca × Vitis vinifera	cultivated	Table	DRR186532	Shirasawa et al. 2022
Ql	Vitis labrusca × Vitis vinifera	cultivated	Table	DRR186533	Shirasawa et al. 2022
Ql	Vitis labrusca × Vitis vinifera	cultivated	Table	DRR186535	Shirasawa et al. 2022
Ql	Vitis labrusca × Vitis vinifera	cultivated	Table	DRR385775	Shirasawa et al. 2022
Ql	Vitis labrusca × Vitis vinifera	cultivated	Table	DRR186530	Shirasawa et al. 2022
Ql	Vitis labrusca × Vitis vinifera	cultivated	Table	SRR15219641	National Institute of Horticultural and Herbal Science. 2021
Mgx	Vitis vinifera 'Muscat Hamburg'	cultivated	Table	SRR10439055	Chinese Academy of Agricultural Sciences. 2019
Mgx	Vitis vinifera 'Muscat Hamburg'	cultivated	Table	SRR5891787	Liang et al. 2019
Mgx	Vitis vinifera 'Muscat Hamburg'	cultivated	Table	SRR21414795	Henan University of Science and Technology. 2022
Mrz	Vitis vinifera 'Manicure Finger'	cultivated	Table	SRR5891744	Liang et al. 2019
Whz	Vitis vinifera 'Black Monukka'	cultivated	Table	SRR5891785	Liang et al. 2019
Whb	Vitis vinifera 'Thompson Seedless'	cultivated	Table	SRR7662542	Korea Research Institute of Bioscience and Biotechnology. 2018
Pnzh	Vitis vinifera cv. Pinot Noir	cultivated	Wine	ERR3046968	Max Planck Institute For Plant Breeding Research. 2019
Pnzh	Vitis vinifera cv. Pinot Noir	cultivated	Wine	ERR3046969	Max Planck Institute For Plant Breeding Research. 2019
Pnzh	Vitis vinifera cv. Pinot Noir	cultivated	Wine	ERR3046970	Max Planck Institute For Plant Breeding Research. 2019
Pnzh	Vitis vinifera cv. Pinot Noir	cultivated	Wine	ERR3046971	Max Planck Institute For Plant Breeding Research. 2019
Pnzh	Vitis vinifera cv. Pinot Noir	cultivated	Wine	SRR5891886	Liang et al. 2019
Pnzh	Vitis vinifera cv. Pinot Noir	cultivated	Wine	ERR8014965	INRAE Grand Est-Colmar. 2021
Pnzh	Vitis vinifera cv. Pinot Noir	cultivated	Wine	SRR5627797	Zhou et al. 2017
Pnzh	Vitis vinifera cv. Pinot Noir	cultivated	Wine	SRR8727801	UC Davis. 2019
Vme	Vitis vinifera cv. Merlot	cultivated	Wine	SRR5891890	Liang et al. 2019
Pn	Vitis vinifera - PN40024	cultivated	Wine	SRR6156373	Foria et al. 2022
Pn	Vitis vinifera - PN40024	cultivated	Wine	SRR8835144	INRA_EPGV (US1279). 2018
Pn	Vitis vinifera - PN40024	cultivated	Wine	SRR8835157	INRA_EPGV (US1279). 2018
Pn	Vitis vinifera - PN40024	cultivated	Wine	SRR8835168	INRA_EPGV (US1279). 2018
Vcf	Vitis vinifera ssp vinifera cv Cabernet Franc	cultivated	Wine	SRR5891774	Liang et al. 2019
Vcf	Vitis vinifera ssp vinifera cv Cabernet Franc	cultivated	Wine	SRR8835171	INRA_EPGV (US1279). 2018
Vcs	Vitis vinifera ssp vinifera cv Cabernet Sauvignon	cultivated	Wine	SRR5891776	Liang et al. 2019
Vcs	Vitis vinifera ssp vinifera cv Cabernet Sauvignon	cultivated	Wine	SRR5627795	Zhou et al. 2017
Vcs	Vitis vinifera ssp vinifera cv Cabernet Sauvignon	cultivated	Wine	SRR3346862	UC Davis. 2016
Vcs	Vitis vinifera ssp vinifera cv Cabernet Sauvignon	cultivated	Wine	SRR3346861	UC Davis. 2016
Vch	Vitis vinifera ssp vinifera cv Chardonnay	cultivated	Wine	SRR5891778	Liang et al. 2019
Vch	Vitis vinifera ssp vinifera cv Chardonnay	cultivated	Wine	SRR10694801	Roach et al. 2020
Vzc	Vitis vinifera cv. Zinfandel	cultivated	Wine	SRR8727812	UC Davis. 2019
Vzc	Vitis vinifera cv. Zinfandel	cultivated	Wine	SRR8727818	UC Davis. 2019
Vzc	Vitis vinifera cv. Zinfandel	cultivated	Wine	SRR8727810	UC Davis. 2019
Vzc	Vitis vinifera cv. Zinfandel	cultivated	Wine	SRR8727813	UC Davis. 2019
Vzc	Vitis vinifera cv. Zinfandel	cultivated	Wine	SRR8727814	UC Davis. 2019
Vzc	Vitis vinifera cv. Zinfandel	cultivated	Wine	SRR8727815	UC Davis. 2019
Vca	Vitis vinifera ssp vinifera cv Carmenere	cultivated	Wine	SRR24984162	Vina Concha y Toro. 2023
TA-6228	Vitis vinifera ssp. sylvestris	wild	Syl	SRR5891605	Liang et al. 2019
TA-6230	Vitis vinifera ssp. sylvestris	wild	Syl	SRR5891606	Liang et al. 2019
TA-6225	Vitis vinifera ssp. sylvestris	wild	Syl	SRR5891608	Liang et al. 2019
TA-6223	Vitis vinifera ssp. sylvestris	wild	Syl	SRR5891609	Liang et al. 2019
TA-6224	Vitis vinifera ssp. sylvestris	wild	Syl	SRR5891610	Liang et al. 2019
TA-6220	Vitis vinifera ssp. sylvestris	wild	Syl	SRR5891611	Liang et al. 2019
TA-6222	Vitis vinifera ssp. sylvestris	wild	Syl	SRR5891612	Liang et al. 2019
TA-6216	Vitis vinifera ssp. sylvestris	wild	Syl	SRR5891613	Liang et al. 2019
TA-6219	Vitis vinifera ssp. sylvestris	wild	Syl	SRR5891614	Liang et al. 2019
Vsy	Vitis vinifera ssp. sylvestris	wild	Syl	ERR6359143	CIBIO-INBIO Research Center In Biodiversity And Genetic Resources. 2021
Vsy	Vitis vinifera ssp. sylvestris	wild	Syl	ERR6359144	CIBIO-INBIO Research Center In Biodiversity And Genetic Resources. 2021
Vsy	Vitis vinifera ssp. sylvestris	wild	Syl	ERR6359145	CIBIO-INBIO Research Center In Biodiversity And Genetic Resources. 2021
Vsy	Vitis vinifera ssp. sylvestris	wild	Syl	ERR6359492	CIBIO-INBIO Research Center In Biodiversity And Genetic Resources. 2021
Vsy	Vitis vinifera ssp. sylvestris	wild	Syl	ERR6359493	CIBIO-INBIO Research Center In Biodiversity And Genetic Resources. 2021
Vsy	Vitis vinifera ssp. sylvestris	wild	Syl	ERR6359494	CIBIO-INBIO Research Center In Biodiversity And Genetic Resources. 2021
Vsy	Vitis vinifera ssp. sylvestris	wild	Syl	ERR6359495	CIBIO-INBIO Research Center In Biodiversity And Genetic Resources. 2021
Vsy	Vitis vinifera ssp. sylvestris	wild	Syl	ERR6359502	CIBIO-INBIO Research Center In Biodiversity And Genetic Resources. 2021
Vsy	Vitis vinifera ssp. sylvestris	wild	Syl	ERR6359503	CIBIO-INBIO Research Center In Biodiversity And Genetic Resources. 2021
Vsy	Vitis vinifera ssp. sylvestris	wild	Syl	ERR6359504	CIBIO-INBIO Research Center In Biodiversity And Genetic Resources. 2021
Vsy	Vitis vinifera ssp. sylvestris	wild	Syl	ERR6359505	CIBIO-INBIO Research Center In Biodiversity And Genetic Resources. 2021
Vsy	Vitis vinifera ssp. sylvestris	wild	Syl	ERR6359506	CIBIO-INBIO Research Center In Biodiversity And Genetic Resources. 2021
Vsy	Vitis vinifera ssp. sylvestris	wild	Syl	ERR6359507	CIBIO-INBIO Research Center In Biodiversity And Genetic Resources. 2021
Vsy	Vitis vinifera ssp. sylvestris	wild	Syl	ERR4011039	INRAE Grand Est-Colmar. 2020
Vsy	Vitis vinifera ssp. sylvestris	wild	Syl	ERR4011040	INRAE Grand Est-Colmar. 2020
Vsy	Vitis vinifera ssp. sylvestris	wild	Syl	ERR4028632	INRAE Grand Est-Colmar. 2020
Vsy	Vitis vinifera ssp. sylvestris	wild	Syl	SRR9591082	Instituto Superior de Agronomia. 2019
Xzpt	Vitis adenoclada	wild	Vwr	SRR5891685	Liang et al. 2019
Xzpt	Vitis adenoclada	wild	Vwr	SRR5892017	Liang et al. 2019
Xzpt	Vitis adenoclada	wild	Vwr	SRR7819171	Huazhong Agriculture University. 2018
Spt	Vitis amurensis	wild	Vwr	SRR5892021	Liang et al. 2019
Spt	Vitis amurensis	wild	Vwr	SRR5892018	Liang et al. 2019
Spt	Vitis amurensis	wild	Vwr	SRR5892016	Liang et al. 2019
Spt	Vitis amurensis	wild	Vwr	SRR7662544	Korea Research Institute of Bioscience and Biotechnology. 2018
Spt	Vitis amurensis	wild	Vwr	SRR7819178	Huazhong Agriculture University. 2018
Spt	Vitis amurensis	wild	Vwr	SRR769844	Wuhan Botanical GArden, Chinese Academy of sciences. 2013
Spt	Vitis amurensis	wild	Vwr	SRR5483433	China Agriculture University. 2017
Spt	Vitis amurensis	wild	Vwr	SRR769842	Wuhan Botanical GArden, Chinese Academy of sciences. 2013
Spt	Vitis amurensis	wild	Vwr	SRR5892019	Liang et al. 2019
Var	Vitis arizonica	wild	Vwr	SRR14618026	UC Irvine. 2021
Cm	Vitis davidii	wild	Vwr	SRR5891701	Liang et al. 2019
Cm	Vitis davidii	wild	Vwr	SRR7819162	Huazhong Agriculture University. 2018
Cm	Vitis davidii	wild	Vwr	SRR5891755	Liang et al. 2019
Cm	Vitis davidii	wild	Vwr	SRR5891700	Liang et al. 2019
Cm	Vitis davidii	wild	Vwr	SRR769837	Wuhan Botanical GArden, Chinese Academy of sciences. 2013
Cm	Vitis davidii	wild	Vwr	SRR7819174	Huazhong Agriculture University. 2018
Cm	Vitis davidii	wild	Vwr	SRR11886288	Yunnan Agricultural University. 2020
Cm	Vitis davidii	wild	Vwr	SRR11886289	Yunnan Agricultural University. 2020
Cm	Vitis davidii	wild	Vwr	SRR11886290	Yunnan Agricultural University. 2020
Cm	Vitis davidii	wild	Vwr	SRR11886291	Yunnan Agricultural University. 2020
Cm	Vitis davidii	wild	Vwr	SRR6156376	Foria et al. 2022
Hey	Vitis heyneana	wild	Vwr	SRR5891947	Liang et al. 2019
Hey	Vitis heyneana	wild	Vwr	SRR7819156	Huazhong Agriculture University. 2018
Bypt	Vitis piasezkii	wild	Vwr	SRR5892013	Liang et al. 2019
Bypt	Vitis piasezkii	wild	Vwr	SRR7819160	Huazhong Agriculture University. 2018
Mmpt	Vitis retordii	wild	Vwr	SRR7819168	Huazhong Agriculture University. 2018
Mmpt	Vitis retordii	wild	Vwr	SRR5891945	Liang et al. 2019
Vri	Vitis riparia	wild	Vwr	SRR24756416	Zhejiang Academy of Agricultural Sciences. 2023
Vmu	Vitis rotundifolia	wild	Vwr	SRR5892060	Liang et al. 2019
Vrp	Vitis rupestris	wild	Vwr	SRR24756415	Zhejiang Academy of Agricultural Sciences. 2023
References:
1.Shirasawa K, et al. 2022. De novo whole-genome assembly in an interspecific hybrid table grape, 'Shine Muscat'. DNA Reseach. 29(6):dsac040.
2. National Institute of Horticultural and Herbal Science. 2021. Assembly and annotation of complete chloroplast genome of Vitis labrusca x Vitis vinifera cv. Shine Muscatt.
3. Chinese Academy of Agricultural Sciences. 2019. The whole genome resequencing strategy was used to identify SNPs for constructing high-density genetic map in a population of V. vinifera ‘Red Globe’ and ‘Muscat Hamburg’.
4. Liang Z et al. 2019. Whole-genome resequencing of 472 Vitis accessions for grapevine diversity and demographic history analyses. Nature Communication. 10(1):1190.
5. Henan University of Science and Technology. 2022. Dissection of the Pearl of Csaba pedigree identifies key genomic segments related to early ripening in grape.
6. Korea Research Institute of Bioscience and Biotechnology. 2018. Identification of haplotypes associated with seedlessness in grapevine.
7. Max Planck Institute For Plant Breeding Research. 2019. Genomic DNA sequencing of loose and compact cluster `Pinot noir´ clones.
8. INRAE Grand Est-Colmar. 2021. PN40024.v4 REF assembly.
9. Zhou Y et al. 2017. Evolutionary genomics of grape (Vitis vinifera ssp. vinifera) domestication. Proceedings of the National Academy of Sciences of the United States of America. 114(44):11715-11720.
10. UC Davis. 2019. The genomic diversification of clonally propagated grapevines.
11. Foria et al. 2022. Extent of wild-to-crop interspecific introgression in grapevine (Vitis vinifera) as a consequence of resistance breeding and implications for the crop species definition. Horticulture Research. 9:uhab010.
12. INRA_EPGV (US1279). 2018. GrapeReSeq.
13. UC Davis. 2016. Vitis vinifera cultivar: Cabernet Sauvignon Raw sequence reads.
14. Roach et al. 2020. Origin of Chardonnay clones with historical significance in Australia and California. Australian Journal of Grape and Wine Research. 26(4) 358-362.
15. Vina Concha y Toro. 2023. Sequencing of two Carmenere clones grown in Chile.
16. CIBIO-INBIO Research Center In Biodiversity And Genetic Resources. 2021. Whole genome resequencing of multiple Vitis sp. genotypes.
17. INRAE Grand Est-Colmar. 2020. The wild grape genome sequence provides insights into the transition from dioecy to hermaphroditism during grape domestication.
18. Instituto Superior de Agronomia. 2019. Vitis vinifera sylvestris male and female draft genomes.
19. Huazhong Agriculture University. 2018. Phylogenomics, biogeography, and adaptive radiation of grapes.
20. Wuhan Botanical GArden, Chinese Academy of sciences. 2013. Vitis.
21. China Agriculture University. 2017. Vitis amurensis Raw sequence reads.
22. UC Irvine. 2021. Introgression among North American wild grapes (Vitis) fuels biotic and abiotic adaptation.
23. Yunnan Agricultural University. 2020. Vitis davidii Genome sequencing and assembly.
24. Zhejiang Academy of Agricultural Sciences. 2023. The complete chloroplast genome sequence of Vitis riparia and Vitis rupestris.

## Sheet: Table S7
Table S7. Mitochondrial genes in selective sweep regions.
Gene id	Type
nad3	protein coding gene
trnG-GCC	tRNA
ccmFC	protein coding gene
rps12	protein coding gene
orf86

## Sheet: Table S8
Table S8. Homologous sequence of SV (Vs: 665,448-695,774 bp) in 32 mitogenomes, chloroplast genomes and nuclear genomes.
Sample	Shared Chromosome	BLASTN identity	Start	End	Start	End	Length
Whb	Mitogenome	99.766	18331	48698	1	30327	30327
Whb	chloroplast genome	99.644	154176	160909	18415	11676	6740
Whb	chr10	100	20408263	20408363	711	611	101
Whb	chr18	91.429	31267233	31267372	3579	3718	140
Whb	chr17	91.686	3102394	3103664	3979	5265	1287
Whb	chr14	93.675	21177216	21177543	4892	4562	331
Whb	chr18	92.903	14160758	14160911	5571	5421	151
Whb	chr13	90.541	2776047	2776194	5983	6129	147
Whb	chr11	93.906	19062221	19062581	7190	6833	358
Whb	chr09	92.35	9520968	9521149	8265	8083	183
Whb	chr03	100	8181610	8181801	8369	8560	192
Whb	chr02	96.501	14339898	14343179	10537	7253	3285
Whb	chr07	96.117	25267459	25267561	11203	11101	103
Whb	chr13	91.818	8239329	8239658	11646	11975	330
Whb	chr17	95.166	2593066	2593394	11956	12286	331
Whb	chr02	97.701	17729373	17729633	12137	11877	261
Whb	chr08	97.407	1522875	1523143	12149	12418	270
Whb	chr12	97.619	22354537	22354703	12387	12554	168
Whb	chr17	97.368	1958239	1958580	12473	12813	341
Whb	chr01	94.257	21942340	21942633	12676	12390	287
Whb	chr13	91.406	2425450	2425577	12681	12555	127
Whb	chr19	100	2969920	2970814	12788	11894	895
Whb	chr13	92.647	2422900	2423035	12801	12666	136
Whb	chr18	96.108	28731827	28732159	13061	12728	334
Whb	chr06	93.333	5165043	5165596	13259	13803	545
Whb	chr02	94.637	13577416	13577732	13575	13270	306
Whb	chr01	96.825	15627362	15627487	13878	13753	126
Whb	chr18	94.619	13048166	13048386	14020	13798	223
Whb	chr14	99.552	14818193	14818415	14353	14131	223
Whb	chr19	96.646	2571646	2572449	14917	15721	805
Whb	chr11	94.019	5405328	5405744	15049	15466	418
Whb	chr01	95.902	14151305	14151425	15349	15228	122
Whb	chr04	97.128	14245100	14245482	15880	15498	383
Whb	chr03	91.429	15091672	15091846	15993	15824	170
Whb	chr17	97.183	3645276	3645558	15999	15716	284
Whb	chr09	98.083	17405541	17405852	16045	16357	313
Whb	chr08	97.6	22702301	22702424	16472	16596	125
Whb	chr11	99.509	1518151	1521404	16623	13370	3254
Whb	chr17	91.02	3644812	3645275	16904	16417	488
Whb	chr06	94.241	6344127	6344317	17052	17242	191
Whb	chr19	95.302	10827354	10827502	17896	17749	148
Whb	chr01	100	1984050	1984380	18001	17671	331
Whb	chr03	91.908	806314	806637	18068	18413	346
Whb	chr01	99.894	12639106	12641947	18403	21243	2841
Whb	chr08	99.206	3629373	3629498	18415	18290	126
Whb	chr09	97.355	3709133	3709736	19617	20218	602
Whb	chr17	98.24	12735630	12735970	19644	19984	341
Whb	chr03	92.81	7887157	7887309	19772	19918	147
Whb	chr16	90.476	22539107	22539351	20108	20359	252
Whb	chr04	98.582	23427116	23427256	20267	20127	141
Whb	chr06	95.902	4815107	4815349	21379	21622	244
Whb	chr07	91.5	22563138	22563337	21548	21737	190
Whb	chr14	100	9561697	9561888	22494	22303	192
Whb	chr19	96.341	12982231	12982476	24749	24994	246
Whb	chr08	94.231	21642028	21642389	24888	24525	364
Whb	chr15	97.207	10657079	10657256	27259	27437	179
Whb	chr03	90.728	4636005	4636148	27943	27793	151
Whb	chr08	90.404	10353248	10353841	29546	28954	593
Whb	chr03	93.333	18852307	18852426	30327	30208	120
Whz	chloroplast genome	99.619	45352	52161	11600	18415	6816
Whz	Mitogenome	99.76	531906	562273	1	30327	30327
Whz	chr14	98.985	19794772	19794968	785	981	197
Whz	chr19	99.653	20517372	20517947	3166	2591	576
Whz	chr02	97.698	18380305	18380695	3514	3124	391
Whz	chr18	91.429	31489232	31489371	3579	3718	140
Whz	chr17	91.815	2889591	2890871	3979	5273	1295
Whz	chr14	93.373	20966890	20967217	4892	4562	331
Whz	chr18	92.903	14135409	14135562	5571	5421	151
Whz	chr13	91.216	2779721	2779868	5983	6129	147
Whz	chr17	91.713	12170552	12170731	8083	8263	181
Whz	chr08	90.503	14420196	14420371	8263	8085	179
Whz	chr14	93.333	2083766	2083870	9644	9748	105
Whz	chr02	96.713	14483538	14486819	10537	7253	3285
Whz	chr07	94.175	25374793	25374895	11203	11101	103
Whz	chr17	95.468	2337325	2337653	11956	12286	331
Whz	chr13	91.437	8223410	8223735	11980	11654	327
Whz	chr02	97.701	17836798	17837058	12137	11877	261
Whz	chr17	95	11470520	11470659	12142	12281	140
Whz	chr08	97.407	1547242	1547510	12149	12418	270
Whz	chr12	97.619	21956180	21956346	12387	12554	168
Whz	chr17	97.368	1829999	1830340	12473	12813	341
Whz	chr01	94.257	24858411	24858704	12676	12390	287
Whz	chr13	91.473	2416584	2416712	12681	12555	127
Whz	chr19	100	3011601	3012495	12788	11894	895
Whz	chr13	92.647	2414033	2414168	12801	12666	136
Whz	chr18	96.108	29024474	29024806	13061	12728	334
Whz	chr06	93.333	5167797	5168350	13259	13803	545
Whz	chr01	94.444	17731850	17731975	13878	13753	126
Whz	chr18	94.619	13022817	13023037	14020	13798	223
Whz	chr03	98.512	18799763	18801240	14128	15604	1477
Whz	chr03	99.295	14378719	14379285	14368	14932	565
Whz	chr19	96.894	2608400	2609203	14917	15721	805
Whz	chr11	94.019	5402130	5402546	15049	15466	418
Whz	chr04	97.65	14988456	14988838	15880	15498	383
Whz	chr03	93.064	15392962	15393131	15993	15824	170
Whz	chr17	97.535	3422074	3422356	15999	15716	284
Whz	chr09	98.403	16273811	16274122	16045	16357	313
Whz	chr11	99.509	1516929	1520182	16623	13370	3254
Whz	chr17	91.02	3421610	3422073	16904	16417	488
Whz	chr06	94.241	6346854	6347044	17052	17242	191
Whz	chr12	90.503	7965581	7965757	17829	18005	177
Whz	chr01	99.789	12785209	12788050	18403	21243	2841
Whz	chr08	99.206	3653719	3653844	18415	18290	126
Whz	chr11	96.217	18494892	18495313	18415	17993	423
Whz	chr09	97.521	3598178	3598781	19617	20218	602
Whz	chr17	96.774	12559743	12560082	19644	19984	341
Whz	chr16	90.476	22633648	22633892	20108	20359	252
Whz	chr04	98.582	24212424	24212564	20267	20127	141
Whz	chr19	97.544	20516561	20516845	20374	20658	285
Whz	chr12	96.903	16387498	16387723	20445	20669	225
Whz	chr06	95.902	4817860	4818102	21379	21622	244
Whz	chr07	91.5	22762213	22762412	21548	21737	190
Whz	chr19	97.154	12713388	12713633	24749	24994	246
Whz	chr08	94.231	21518643	21519004	24888	24525	364
Whz	chr03	98.946	16496595	16497733	25912	24774	1139
Whz	chr14	93.333	3603763	3603867	26588	26692	105
Whz	chr15	97.207	10913049	10913226	27259	27437	179
Whz	chr03	90.066	4780686	4780829	27943	27793	151
Whz	chr12	98.893	16397655	16398467	28779	27967	813
Whz	chr08	90.404	10372045	10372638	29546	28954	593
Whz	chr13	92.614	2841337	2841511	30327	30152	176
Bmng	Mitogenome	99.766	591902	622269	1	30327	30327
Bmng	chloroplast genome	99.648	82396	89205	18415	11600	6816
Bmng	chr1	100	2026141	2026471	18001	17671	331
Bmng	chr1	99.934	13320744	13322263	3811	5330	1520
Bmng	chr1	96.721	13928557	13928677	15349	15228	122
Bmng	chr1	95.238	16015951	16016076	13878	13753	126
Bmng	chr10	96.476	3473305	3473529	16704	16479	226
Bmng	chr11	99.478	1385707	1388959	16623	13370	3254
Bmng	chr11	94.019	5264201	5264617	15049	15466	418
Bmng	chr11	97.235	11500088	11500304	15863	15647	217
Bmng	chr11	91.892	19758027	19758211	11869	11685	185
Bmng	chr12	98.095	16844193	16844402	20445	20654	210
Bmng	chr12	98.278	16854277	16855089	28779	27967	813
Bmng	chr12	97.619	22122882	22123048	12387	12554	168
Bmng	chr13	93.382	2366509	2366644	12801	12666	136
Bmng	chr13	92.188	2369059	2369186	12681	12555	127
Bmng	chr13	91.892	2730519	2730666	5983	6129	147
Bmng	chr13	92.045	2780164	2780338	30327	30152	176
Bmng	chr13	91.818	8294705	8295034	11646	11975	330
Bmng	chr13	90.968	19315470	19315622	5571	5421	151
Bmng	chr14	100	1711737	1711955	3449	3231	219
Bmng	chr14	98.566	1712719	1712996	7123	6845	279
Bmng	chr14	100	1714611	1714774	23653	23816	164
Bmng	chr14	98.734	1714770	1714927	24691	24534	158
Bmng	chr14	99.77	1715769	1716203	6593	6159	435
Bmng	chr14	100	1716391	1716575	9352	9168	185
Bmng	chr14	99.603	13613581	13613832	14368	14619	252
Bmng	chr14	98.477	19891794	19891990	785	981	197
Bmng	chr14	93.478	20957901	20958129	4892	4664	229
Bmng	chr14	96.947	27740253	27740381	12658	12788	131
Bmng	chr15	97.207	10598874	10599051	27259	27437	179
Bmng	chr16	90.476	23888532	23888776	20108	20359	252
Bmng	chr17	97.765	1980243	1980420	12473	12650	178
Bmng	chr17	97.11	1981509	1981681	12641	12813	173
Bmng	chr17	95.796	2602291	2602621	11956	12288	333
Bmng	chr17	91.66	3145324	3146604	3979	5273	1295
Bmng	chr17	98.24	13010879	13011219	19644	19984	341
Bmng	chr18	94.619	12991872	12992092	14020	13798	223
Bmng	chr18	96.108	29041214	29041546	13061	12728	334
Bmng	chr18	91.429	31485863	31486002	3579	3718	140
Bmng	chr19	99.619	49123	55934	18415	11600	6816
Bmng	chr19	96.77	2796562	2797365	14917	15721	805
Bmng	chr19	95.27	10833989	10834136	17896	17749	148
Bmng	chr19	95.528	14488478	14488723	24749	24994	246
Bmng	chr2	94.637	13639663	13639979	13575	13270	306
Bmng	chr2	96.501	14402150	14405431	10537	7253	3285
Bmng	chr2	97.701	17791600	17791860	12137	11877	261
Bmng	chr3	92.81	7900481	7900633	19772	19918	147
Bmng	chr3	100	11228575	11228746	27985	27814	172
Bmng	chr3	90.909	15671240	15671415	15993	15824	170
Bmng	chr3	99.034	16839354	16840491	25912	24774	1139
Bmng	chr3	93.277	18845493	18845611	30327	30209	119
Bmng	chr4	97.65	15238313	15238695	15880	15498	383
Bmng	chr4	96.241	22525366	22525498	16848	16716	133
Bmng	chr4	98.582	24279175	24279315	20267	20127	141
Bmng	chr5	100	1478643	1478832	24176	23987	190
Bmng	chr6	95.902	4832857	4833099	21379	21622	244
Bmng	chr6	93.333	5182793	5183346	13259	13803	545
Bmng	chr6	94.241	6361842	6362032	17052	17242	191
Bmng	chr7	90	12051775	12052234	29563	30022	460
Bmng	chr7	91.5	23808148	23808347	21548	21737	190
Bmng	chr7	96.117	26475875	26475977	11203	11101	103
Bmng	chr8	95.572	1525483	1525749	12149	12418	270
Bmng	chr8	98.413	3690362	3690487	18415	18290	126
Bmng	chr8	90.404	8938142	8938735	29546	28954	593
Bmng	chr8	91.62	13548890	13549065	8263	8085	179
Bmng	chr8	94.231	20743962	20744323	24888	24525	364
Bmng	chr8	97.6	21804229	21804352	16472	16596	125
Bmng	chr8	97.628	24278981	24279233	13308	13560	253
Bmng	chr9	97.355	3852846	3853449	19617	20218	602
Bmng	chr9	91.209	9484084	9484264	8265	8084	182
Bmng	chr9	97.764	15421201	15421512	16357	16045	313
Bmng	chr9	96.522	19881062	19881398	12719	12375	345
Hmng	Mitogenome	99.766	86299	316666	1	30327	30327
Hmng	chloroplast genome	99.633	108749	115557	18415	11600	6816
Hmng	chr1	100	12495464	12496292	18403	19231	829
Hmng	chr1	99.852	12500483	12502506	19221	21243	2023
Hmng	chr1	98.058	13818926	13819027	15349	15247	103
Hmng	chr1	95.238	15415257	15415382	13878	13753	126
Hmng	chr10	100	20351194	20351294	711	611	101
Hmng	chr11	99.478	804999	808251	16623	13370	3254
Hmng	chr11	94.019	4665372	4665788	15049	15466	418
Hmng	chr11	97.235	10951518	10951734	15863	15647	217
Hmng	chr11	95.745	17904773	17905195	18415	17993	423
Hmng	chr12	90.503	8279186	8279362	17829	18005	177
Hmng	chr12	97.619	23680046	23680212	12387	12554	168
Hmng	chr13	93.382	2368337	2368472	12801	12666	136
Hmng	chr13	92.188	2370888	2371015	12681	12555	127
Hmng	chr13	91.892	2732350	2732497	5983	6129	147
Hmng	chr13	92.045	2781994	2782168	30327	30152	176
Hmng	chr13	91.818	8403236	8403565	11646	11975	330
Hmng	chr13	90.968	19424112	19424264	5571	5421	151
Hmng	chr14	100	1714585	1714803	3449	3231	219
Hmng	chr14	98.566	1715567	1715844	7123	6845	279
Hmng	chr14	100	1717459	1717622	23653	23816	164
Hmng	chr14	98.734	1717618	1717775	24691	24534	158
Hmng	chr14	99.77	1718617	1719051	6593	6159	435
Hmng	chr14	100	1719239	1719423	9352	9168	185
Hmng	chr14	99.603	13602453	13602704	14368	14619	252
Hmng	chr14	98.477	19880805	19881001	785	981	197
Hmng	chr14	93.478	20946869	20947097	4892	4664	229
Hmng	chr14	96.947	27729325	27729453	12658	12788	131
Hmng	chr15	97.207	10421698	10421875	27259	27437	179
Hmng	chr16	90.476	22817424	22817668	20108	20359	252
Hmng	chr17	97.765	1977955	1978132	12473	12650	178
Hmng	chr17	97.11	1979221	1979393	12641	12813	173
Hmng	chr17	95.796	2596011	2596341	11956	12288	333
Hmng	chr17	91.66	3139025	3140305	3979	5273	1295
Hmng	chr17	98.24	12923836	12924176	19644	19984	341
Hmng	chr18	94.619	12991884	12992104	14020	13798	223
Hmng	chr18	92.903	14104395	14104548	5571	5421	151
Hmng	chr18	96.108	28991913	28992245	13061	12728	334
Hmng	chr18	91.429	31386017	31386156	3579	3718	140
Hmng	chr19	97.516	2754172	2754975	14917	15721	805
Hmng	chr19	100	3273475	3274369	12788	11894	895
Hmng	chr19	95.302	11184202	11184350	17896	17749	148
Hmng	chr19	96.341	14063821	14064065	24749	24994	246
Hmng	chr19	95.935	15795457	15795702	24749	24994	246
Hmng	chr19	99.59	20845786	20852599	18415	11600	6816
Hmng	chr2	94.637	13647434	13647750	13575	13270	306
Hmng	chr2	96.501	14409921	14413202	10537	7253	3285
Hmng	chr2	97.701	17799423	17799683	12137	11877	261
Hmng	chr3	91.117	868296	868623	18068	18413	346
Hmng	chr3	93.805	7868101	7868213	19772	19882	111
Hmng	chr3	91.429	15911371	15911545	15993	15824	170
Hmng	chr3	99.122	16875808	16876945	25912	24774	1139
Hmng	chr3	94.167	18785075	18785194	30327	30208	120
Hmng	chr4	97.128	14478407	14478789	15880	15498	383
Hmng	chr4	98.582	23501025	23501165	20267	20127	141
Hmng	chr5	100	1438156	1438345	24176	23987	190
Hmng	chr6	95.902	4726313	4726555	21379	21622	244
Hmng	chr6	93.502	5059231	5059783	13259	13803	545
Hmng	chr6	94.241	6341286	6341476	17052	17242	191
Hmng	chr6	100	15685315	15686218	25389	26292	904
Hmng	chr7	90	12045976	12046435	29563	30022	460
Hmng	chr7	91.5	24114925	24115124	21548	21737	190
Hmng	chr7	96.117	26782662	26782764	11203	11101	103
Hmng	chr8	96.667	1579217	1579485	12149	12418	270
Hmng	chr8	99.206	3780958	3781083	18415	18290	126
Hmng	chr8	90.404	10564224	10564817	29546	28954	593
Hmng	chr8	96.903	11142058	11142281	17875	18100	226
Hmng	chr8	90.503	15055738	15055913	8263	8085	179
Hmng	chr8	94.78	22134099	22134460	24888	24525	364
Hmng	chr8	97.6	23114720	23114843	16472	16596	125
Hmng	chr8	97.628	25613307	25613559	13308	13560	253
Hmng	chr9	97.069	3423824	3424402	19617	20193	577
Hmng	chr9	91.209	9351197	9351377	8265	8084	182
Hmng	chr9	98.083	17199773	17200084	16045	16357	313
Mrz	Mitogenome	99.766	18331	48698	1	30327	30327
Mrz	chloroplast genome	99.644	1	6735	11675	18415	6741
Mrz	chr01	100	12774068	12774896	18403	19231	829
Mrz	chr01	99.852	12779088	12781111	19221	21243	2023
Mrz	chr01	98.058	14097633	14097734	15349	15247	103
Mrz	chr01	95.238	15684792	15684917	13878	13753	126
Mrz	chr02	94.637	13731804	13732120	13575	13270	306
Mrz	chr02	96.501	14494287	14497568	10537	7253	3285
Mrz	chr02	97.701	17953283	17953543	12137	11877	261
Mrz	chr03	91.908	808064	808387	18068	18413	346
Mrz	chr03	98.419	7036323	7036575	26803	26551	253
Mrz	chr03	93.805	7795658	7795770	19772	19882	111
Mrz	chr03	91.429	15867354	15867528	15993	15824	170
Mrz	chr03	99.034	17147055	17148193	25912	24774	1139
Mrz	chr03	91.597	19266251	19266369	30327	30209	119
Mrz	chr04	97.65	15182882	15183264	15880	15498	383
Mrz	chr04	96.241	22302501	22302633	16848	16716	133
Mrz	chr04	98.582	24085101	24085241	20267	20127	141
Mrz	chr05	99.333	15684980	15685128	16621	16472	150
Mrz	chr06	96.311	4816588	4816830	21379	21622	244
Mrz	chr06	93.333	5158358	5158911	13259	13803	545
Mrz	chr06	94.241	6483479	6483669	17052	17242	191
Mrz	chr07	91.5	23166403	23166602	21548	21737	190
Mrz	chr07	96.117	25810245	25810347	11203	11101	103
Mrz	chr08	96.667	1576877	1577145	12149	12418	270
Mrz	chr08	98.413	3778658	3778783	18415	18290	126
Mrz	chr08	90.404	10471971	10472564	29546	28954	593
Mrz	chr08	90.503	14554052	14554227	8263	8085	179
Mrz	chr08	94.78	21696624	21696985	24888	24525	364
Mrz	chr08	97.6	22677253	22677376	16472	16596	125
Mrz	chr08	97.628	25171818	25172070	13308	13560	253
Mrz	chr09	97.355	3453681	3454284	19617	20218	602
Mrz	chr09	98.403	16451186	16451497	16045	16357	313
Mrz	chr10	95.475	3442866	3443085	16699	16479	221
Mrz	chr10	98.131	11198824	11198930	12117	12011	107
Mrz	chr11	99.509	1518128	1521381	16623	13370	3254
Mrz	chr11	94.019	5403341	5403757	15049	15466	418
Mrz	chr11	91.892	18184191	18184375	11869	11685	185
Mrz	chr11	95.991	18813450	18813873	18416	17993	424
Mrz	chr11	93.906	19913376	19913736	7190	6833	358
Mrz	chr12	90.503	8155813	8155989	17829	18005	177
Mrz	chr12	98.095	18039492	18039701	20445	20654	210
Mrz	chr12	98.401	18049573	18050385	28779	27967	813
Mrz	chr12	91.667	20706908	20707014	11872	11979	108
Mrz	chr12	97.619	24071408	24071574	12387	12554	168
Mrz	chr13	93.382	2370558	2370693	12801	12666	136
Mrz	chr13	92.188	2373108	2373235	12681	12555	127
Mrz	chr13	91.892	2734576	2734723	5983	6129	147
Mrz	chr13	92.045	2784223	2784397	30327	30152	176
Mrz	chr13	92.121	8316669	8316998	11646	11975	330
Mrz	chr14	93.333	3723634	3723738	26588	26692	105
Mrz	chr14	99.552	14003081	14003303	14353	14131	223
Mrz	chr14	97.97	19155963	19156159	785	981	197
Mrz	chr14	93.675	20248865	20249192	4892	4562	331
Mrz	chr15	97.207	10701649	10701826	27259	27437	179
Mrz	chr17	97.765	2321119	2321296	12473	12650	178
Mrz	chr17	97.11	2322385	2322557	12641	12813	173
Mrz	chr17	95.166	2949048	2949376	11956	12286	331
Mrz	chr17	91.66	3515761	3517041	3979	5273	1295
Mrz	chr17	95.344	4061455	4061946	16909	16417	493
Mrz	chr17	96.842	4061947	4062230	15999	15716	284
Mrz	chr17	98.24	13169233	13169572	19644	19984	341
Mrz	chr18	94.619	13170112	13170332	14020	13798	223
Mrz	chr18	92.903	14282674	14282827	5571	5421	151
Mrz	chr18	96.108	29194960	29195292	13061	12728	334
Mrz	chr18	91.429	31655947	31656086	3579	3718	140
Mrz	chr19	96.894	2646542	2647345	14917	15721	805
Mrz	chr19	100	3049746	3050640	12788	11894	895
Mrz	chr19	95.302	10975145	10975293	17896	17749	148
Mrz	chr19	96.341	12829112	12829356	24749	24994	246
Zla	Mitogenome	99.766	645539	675906	1	30327	30327
Zla	chloroplast genome	99.644	1	6735	11675	18415	6741
Zla	chr1	96.066	11738494	11738798	12132	12436	305
Zla	chr1	99.894	12707280	12710121	18403	21243	2841
Zla	chr1	97.087	14090035	14090136	15349	15247	103
Zla	chr1	96.825	15710709	15710834	13878	13753	126
Zla	chr10	95.475	3262770	3262989	16699	16479	221
Zla	chr10	100	21468484	21468584	711	611	101
Zla	chr11	99.509	1520549	1523802	16623	13370	3254
Zla	chr11	94.019	5420201	5420617	15049	15466	418
Zla	chr11	95.745	18595264	18595686	18415	17993	423
Zla	chr12	90.503	7885259	7885435	17829	18005	177
Zla	chr12	97.619	18080982	18081191	20445	20654	210
Zla	chr12	98.401	18091074	18091886	28779	27967	813
Zla	chr12	98.214	24468055	24468221	12387	12554	168
Zla	chr13	92.647	2504420	2504555	12801	12666	136
Zla	chr13	91.892	2888670	2888817	5983	6129	147
Zla	chr13	92.045	2938650	2938824	30327	30152	176
Zla	chr13	91.743	8549463	8549789	11980	11654	327
Zla	chr13	90.968	19313122	19313274	5571	5421	151
Zla	chr14	95.69	2668424	2668539	9641	9756	116
Zla	chr14	93.373	22757299	22757630	4892	4562	331
Zla	chr15	98.324	11915581	11915758	27259	27437	179
Zla	chr16	98.208	2388569	2388847	18392	18114	279
Zla	chr16	90.476	24382199	24382443	20108	20359	252
Zla	chr17	97.765	1953922	1954099	12473	12650	178
Zla	chr17	97.11	1955188	1955360	12641	12813	173
Zla	chr17	95.166	2581846	2582174	11956	12286	331
Zla	chr17	91.815	3119231	3120511	3979	5273	1295
Zla	chr17	96.481	12896940	12897279	19644	19984	341
Zla	chr18	94.619	12971114	12971334	14020	13798	223
Zla	chr18	96.108	29496602	29496934	13061	12728	334
Zla	chr18	91.429	31889066	31889205	3579	3718	140
Zla	chr19	96.894	2558703	2559506	14917	15721	805
Zla	chr19	100	2961888	2962782	12788	11894	895
Zla	chr19	94.631	10426007	10426155	17896	17749	148
Zla	chr19	96.341	12479014	12479259	24749	24994	246
Zla	chr19	97.122	22157892	22158028	14889	14751	139
Zla	chr2	94.637	13687386	13687702	13575	13270	306
Zla	chr2	96.501	14449867	14453148	10537	7253	3285
Zla	chr2	97.701	17829744	17830004	12137	11877	261
Zla	chr3	91.908	801334	801657	18068	18413	346
Zla	chr3	90.728	4560951	4561094	27943	27793	151
Zla	chr3	93.805	7780812	7780924	19772	19882	111
Zla	chr3	92.486	15944147	15944319	15993	15824	170
Zla	chr3	99.385	16874785	16875923	25912	24774	1139
Zla	chr3	94.167	19419900	19420019	30327	30208	120
Zla	chr4	97.65	15244108	15244490	15880	15498	383
Zla	chr4	96.241	22627962	22628094	16848	16716	133
Zla	chr4	98.582	24433511	24433651	20267	20127	141
Zla	chr6	95.902	4822789	4823031	21379	21622	244
Zla	chr6	92.266	5172553	5173107	13259	13803	545
Zla	chr6	93.194	6437858	6438048	17052	17242	191
Zla	chr7	91.5	23844128	23844327	21548	21737	190
Zla	chr7	95.146	26582463	26582565	11203	11101	103
Zla	chr8	97.407	1507461	1507729	12149	12418	270
Zla	chr8	99.206	3613762	3613887	18415	18290	126
Zla	chr8	90.404	10287933	10288526	29546	28954	593
Zla	chr8	90.503	14370699	14370874	8263	8085	179
Zla	chr8	94.231	21401729	21402090	24888	24525	364
Zla	chr8	97.628	24912185	24912437	13308	13560	253
Zla	chr9	97.355	3430414	3431017	19617	20218	602
Zla	chr9	91.209	8865472	8865652	8265	8084	182
Zla	chr9	98.083	15763033	15763344	16357	16045	313
Ved	Mitogenome	99.76	215543	245910	1	30327	30327
Ved	chloroplast genome	99.399	45352	52146	11600	18415	6816
Ved	chr1	95.238	17007933	17008058	13878	13753	126
Ved	chr10	99.065	13313184	13313290	12117	12011	107
Ved	chr11	100	17412842	17412954	17997	17885	113
Ved	chr12	90.503	6950603	6950779	17829	18005	177
Ved	chr12	95.266	22839957	22840122	12387	12554	168
Ved	chr13	91.892	3319085	3319232	5983	6129	147
Ved	chr13	93.382	4218860	4218995	12801	12666	136
Ved	chr13	92.742	4221412	4221535	12677	12555	123
Ved	chr13	92.614	4631393	4631567	30327	30152	176
Ved	chr13	90.968	23844578	23844730	5571	5421	151
Ved	chr14	98.477	26030477	26030673	785	981	197
Ved	chr17	97.11	1878422	1878594	12641	12813	173
Ved	chr17	98.315	4485762	4485938	12473	12650	178
Ved	chr18	98.529	2501384	2501587	26754	26551	204
Ved	chr18	91.429	34561847	34561986	3579	3718	140
Ved	chr19	100	10469272	10469388	28388	28504	117
Ved	chr19	95.302	12120946	12121094	17896	17749	148
Ved	chr3	90.728	4934781	4934924	27943	27793	151
Ved	chr3	93.805	8201738	8201850	19772	19882	111
Ved	chr3	92.81	8655979	8656131	19772	19918	147
Ved	chr3	94.167	17925171	17925290	30327	30208	120
Ved	chr3	96.721	21445783	21445904	16714	16594	121
Ved	chr4	98.582	33006542	33006682	20267	20127	141
Ved	chr4	100	33103839	33104018	15439	15260	180
Ved	chr5	99.492	2700216	2700412	15456	15260	197
Ved	chr6	94.241	8353116	8353306	17052	17242	191
Ved	chr6	97.765	29068384	29068561	27259	27437	179
Ved	chr7	100	1252567	1252716	12579	12728	150
Ved	chr7	91.5	25702191	25702390	21548	21737	190
Ved	chr7	94.175	29059564	29059666	11203	11101	103
Ved	chr8	98.413	4202433	4202558	18415	18290	126
Ved	chr8	96.8	28722168	28722291	16472	16596	125
Ved	chr9	91.257	12393670	12393851	8265	8083	183
Ved	chr13	100	4280200	4280413	26020	26233	214
Ved	chr16	96.313	17617423	17617639	15863	15647	217
Ved	chr15	95.475	27496633	27496852	16699	16479	221
Ved	chr12	100	14245488	14245709	8310	8531	222
Ved	chr18	94.619	13991937	13992157	14020	13798	223
Ved	chr6	95.902	6731274	6731516	21379	21622	244
Ved	chr19	96.341	20582592	20582837	24994	24749	246
Ved	chr19	96.341	13706725	13706969	24749	24994	246
Ved	chr2	97.701	27387912	27388172	12137	11877	261
Ved	chr8	97.407	986817	987085	12149	12418	270
Ved	chr17	96.842	3544576	3544859	15999	15716	284
Ved	chr19	98.083	22007488	22007799	16045	16357	313
Ved	chr2	94.637	20554550	20554866	13575	13270	306
Ved	chr13	91.437	11970831	11971156	11980	11654	327
Ved	chr13	91.818	11160495	11160824	11646	11975	330
Ved	chr7	93.353	22196729	22197055	4892	4562	331
Ved	chr17	95.166	2467204	2467532	11956	12286	331
Ved	chr10	100	7297212	7297547	16949	16614	336
Ved	chr15	96.481	32402101	32402440	19644	19984	341
Ved	chr3	91.908	855987	856310	18068	18413	346
Ved	chr6	93.906	700030	700390	7190	6833	358
Ved	chr8	94.78	27677239	27677600	24888	24525	364
Ved	chr6	97.128	18495364	18495746	15880	15498	383
Ved	chr2	97.698	24924756	24925146	3124	3514	391
Ved	chr11	93.541	5437896	5438313	15049	15466	418
Ved	chr11	95.745	22581454	22581876	18415	17993	423
Ved	chr17	95.344	3544084	3544575	16909	16417	493
Ved	chr6	93.153	7049442	7049995	13259	13803	545
Ved	chr10	98.407	10423694	10424256	16921	16357	565
Ved	chr9	96.897	3615741	3616318	19617	20193	577
Ved	chr8	90.236	13509531	13510124	29546	28954	593
Ved	chr9	97.521	4147307	4147910	19617	20218	602
Ved	chr19	96.894	2718715	2719518	14917	15721	805
Ved	chr6	99.391	29924133	29924953	20392	21211	820
Ved	chr1	99.88	15204276	15205105	18403	19231	829
Ved	chr6	99.133	12855441	12856478	1	1038	1038
Ved	chr13	99.64	4278641	4279750	9778	10888	1111
Ved	chr3	99.035	13362297	13363435	25912	24774	1139
Ved	chr17	91.737	5467648	5468928	3979	5273	1295
Ved	chr8	99.42	29204307	29205856	16900	15349	1552
Ved	chr1	99.802	15209296	15211320	19221	21243	2023
Ved	chr11	99.601	1530244	1533497	16623	13370	3254
Ved	chr2	96.837	21315073	21318356	10537	7253	3285
Ved	chr4	99.981	27267935	27278388	1	10453	10453
Ved	chr6	99.409	12856385	12868906	24082	11601	12482
Ves	Mitogenome	99.76	397625	427992	1	30327	30327
Ves	chloroplast genome	99.629	1	6736	11675	18415	6741
Ves	chr1	100	15081346	15082174	18403	19231	829
Ves	chr1	100	15086364	15088386	19221	21243	2023
Ves	chr1	95.238	17046067	17046192	13878	13753	126
Ves	chr10	95.089	3702921	3703143	16699	16476	224
Ves	chr10	93.805	5195141	5195253	19772	19882	111
Ves	chr10	100	7477361	7477696	16949	16614	336
Ves	chr10	99.065	13131814	13131920	12117	12011	107
Ves	chr11	99.601	1508845	1512098	16623	13370	3254
Ves	chr11	94.019	5335184	5335600	15049	15466	418
Ves	chr11	96.313	13994405	13994621	15863	15647	217
Ves	chr11	100	15838042	15838154	17997	17885	113
Ves	chr11	91.892	21357072	21357256	11869	11685	185
Ves	chr11	94.199	22462202	22462563	7190	6833	358
Ves	chr12	90.503	9341021	9341197	17829	18005	177
Ves	chr12	100	10644709	10646108	25861	27260	1400
Ves	chr12	90.244	16342597	16342719	12663	12784	122
Ves	chr12	93.913	20276746	20276859	17645	17759	115
Ves	chr12	98.214	25454400	25454566	12387	12554	168
Ves	chr13	91.892	3251848	3251995	5983	6129	147
Ves	chr13	92.614	3301748	3301922	30327	30152	176
Ves	chr13	93.382	3566987	3567122	12801	12666	136
Ves	chr13	92	3569539	3569663	12677	12555	123
Ves	chr13	99.91	3626768	3627877	9778	10888	1111
Ves	chr13	100	3628327	3628540	26020	26233	214
Ves	chr13	90.274	10916919	10917244	11980	11654	327
Ves	chr13	93.352	30436672	30437032	6833	7190	358
Ves	chr13	95.519	31595800	31596223	17993	18415	423
Ves	chr14	98.477	26236162	26236358	785	981	197
Ves	chr14	93.373	27366097	27366424	4892	4562	331
Ves	chr15	97.207	11932275	11932452	27259	27437	179
Ves	chr16	91.429	17085260	17085434	15824	15993	170
Ves	chr17	97.765	1959673	1959850	12473	12650	178
Ves	chr17	97.11	1960939	1961111	12641	12813	173
Ves	chr17	95.166	2438653	2438981	11956	12286	331
Ves	chr17	99.074	4187043	4188334	3979	5273	1295
Ves	chr17	97.654	13569505	13569844	19644	19984	341
Ves	chr17	97.764	15916990	15917300	16357	16045	313
Ves	chr18	94.619	13090451	13090671	14020	13798	223
Ves	chr18	92.308	15142547	15142701	5571	5421	151
Ves	chr18	91.429	34624430	34624569	3579	3718	140
Ves	chr19	97.516	3712171	3712974	14917	15721	805
Ves	chr19	94.631	13235095	13235243	17896	17749	148
Ves	chr19	96.341	18216269	18216514	24749	24994	246
Ves	chr2	99.49	20345488	20345879	3124	3514	391
Ves	chr3	91.643	868110	868434	18068	18413	346
Ves	chr3	98.529	7733435	7733638	26754	26551	204
Ves	chr3	92.81	8310676	8310828	19772	19918	147
Ves	chr3	99.385	13042023	13043161	25912	24774	1139
Ves	chr3	94.167	17885010	17885129	30327	30208	120
Ves	chr3	96.721	22347266	22347387	16714	16594	121
Ves	chr4	97.128	14767134	14767516	15880	15498	383
Ves	chr4	98.582	24034140	24034280	20267	20127	141
Ves	chr4	100	24131451	24131630	15439	15260	180
Ves	chr6	95.902	7947878	7948120	21379	21622	244
Ves	chr6	93.321	8266105	8266657	13259	13803	545
Ves	chr6	94.241	9569739	9569929	17052	17242	191
Ves	chr7	100	1150086	1150235	12579	12728	150
Ves	chr7	91.5	26831939	26832138	21548	21737	190
Ves	chr7	96.117	29661449	29661551	11203	11101	103
Ves	chr8	99.206	3418256	3418381	18415	18290	126
Ves	chr8	99.391	11770487	11771307	21211	20392	820
Ves	chr8	90.236	13072746	13073339	29546	28954	593
Ves	chr8	94.78	25500005	25500366	24888	24525	364
Ves	chr8	97.6	26488361	26488484	16472	16596	125
Ves	chr9	97.521	3665842	3666445	19617	20218	602
Ves	chr9	96.897	4935636	4936213	19617	20193	577
Vsye	Mitogenome	99.76	525239	555606	1	30327	30327
Vsye	chloroplast genome	99.629	71629	78351	11688	18415	6728
Vsye	chr1	100	15254919	15255747	18403	19231	829
Vsye	chr1	99.901	15259942	15261964	19221	21243	2023
Vsye	chr1	96.594	19009904	19013188	10537	7253	3285
Vsye	chr10	95.475	4774646	4774865	16699	16479	221
Vsye	chr10	100	7665178	7665513	16949	16614	336
Vsye	chr10	98.734	20913572	20913728	11601	11758	158
Vsye	chr10	98.264	25117080	25117367	19773	19486	288
Vsye	chr11	94.976	6723046	6723463	15049	15466	418
Vsye	chr11	91.892	19984909	19985093	11869	11685	185
Vsye	chr11	98.585	20538467	20538890	18415	17993	423
Vsye	chr12	90.503	9688608	9688785	17829	18005	177
Vsye	chr12	98.431	11081724	11083125	25861	27260	1400
Vsye	chr12	90.244	16289951	16290073	12663	12784	122
Vsye	chr12	98.214	24144351	24144517	12387	12554	168
Vsye	chr12	91.667	26443415	26443521	11979	11872	108
Vsye	chr13	93.382	2920845	2920980	12801	12666	136
Vsye	chr13	92.742	2923396	2923519	12677	12555	123
Vsye	chr13	93.197	3292373	3292519	5983	6129	147
Vsye	chr13	92.045	3530040	3530214	30327	30152	176
Vsye	chr13	97.128	21059531	21059913	15498	15880	383
Vsye	chr13	90.968	23677053	23677204	5571	5421	151
Vsye	chr14	98.404	2737315	2737501	13804	13617	188
Vsye	chr14	93.333	4210328	4210432	9644	9748	105
Vsye	chr14	93.373	25043036	25043363	4892	4562	331
Vsye	chr15	97.765	15946666	15946843	27259	27437	179
Vsye	chr16	94.044	11618728	11619046	13575	13270	306
Vsye	chr16	100	20054883	20055593	30327	29617	711
Vsye	chr17	97.765	2062815	2062992	12473	12650	178
Vsye	chr17	97.11	2064081	2064253	12641	12813	173
Vsye	chr17	95.468	2989914	2990242	11956	12286	331
Vsye	chr17	91.204	3952505	3953783	3979	5273	1295
Vsye	chr17	91.02	4499999	4500462	16904	16417	488
Vsye	chr17	97.535	4500463	4500745	15999	15716	284
Vsye	chr17	95	15603609	15603748	12142	12281	140
Vsye	chr17	92.903	17016367	17016520	5421	5571	151
Vsye	chr18	95.935	6559472	6559717	24749	24994	246
Vsye	chr18	95.516	14286135	14286355	14020	13798	223
Vsye	chr18	96.154	16166694	16166822	5550	5421	130
Vsye	chr18	93.443	18431012	18431194	15800	15978	179
Vsye	chr18	94.488	25509696	25509822	13878	13753	126
Vsye	chr18	99.444	30321459	30321638	7738	7559	180
Vsye	chr18	98.795	30321638	30321803	18765	18600	166
Vsye	chr18	91.429	40614830	40614969	3579	3718	140
Vsye	chr19	99.099	468950	469059	11583	11693	111
Vsye	chr19	97.764	1726646	1727449	14917	15721	805
Vsye	chr19	94.667	11203232	11203381	17896	17749	148
Vsye	chr2	96.648	9956795	9956972	27437	27259	179
Vsye	chr2	98.084	19281436	19281696	12137	11877	261
Vsye	chr2	97.194	20057476	20057867	3123	3514	392
Vsye	chr3	91.931	1327087	1327412	18068	18413	346
Vsye	chr3	90.066	3405552	3405695	27943	27793	151
Vsye	chr3	92.81	6614506	6614658	19772	19918	147
Vsye	chr3	99.479	7424806	7424997	8369	8560	192
Vsye	chr3	99.21	12421085	12422223	25912	24774	1139
Vsye	chr3	93.333	14019170	14019289	30327	30208	120
Vsye	chr3	98.899	14466511	14468236	14128	15853	1726
Vsye	chr4	97.65	15262889	15263271	15880	15498	383
Vsye	chr6	99.023	4909651	4909957	13270	13575	306
Vsye	chr6	96.311	7496915	7497157	21379	21622	244
Vsye	chr6	99.267	7818670	7819215	13259	13803	545
Vsye	chr6	93.194	9068978	9069168	17052	17242	191
Vsye	chr7	99.406	27927047	27928222	16648	15471	1178
Vsye	chr7	91.5	31750706	31750905	21548	21737	190
Vsye	chr7	95.146	34508104	34508206	11203	11101	103
Vsye	chr8	96.337	1492791	1493062	12146	12418	273
Vsye	chr8	99.206	4021265	4021390	18415	18290	126
Vsye	chr8	90.395	5520554	5520730	15824	15993	170
Vsye	chr8	99.552	11428784	11429006	14131	14353	223
Vsye	chr8	90.067	15581361	15581954	29546	28954	593
Vsye	chr8	91.62	21275138	21275313	8263	8085	179
Vsye	chr8	96.467	29802884	29803249	24888	24525	364
Vsye	chr8	97.6	30826965	30827088	16472	16596	125
Vsye	chr9	97.521	4385721	4386324	19617	20218	602
Vsye	chr9	91.209	14154900	14155080	8265	8084	182
Mgx	Mitogenome	99.76	343480	373847	30327	1	30327
Mgx	chloroplast genome	99.619	127841	134652	18415	11600	6816
Mgx	chr01	100	12726234	12727062	18403	19231	829
Mgx	chr01	99.852	12731252	12733275	19221	21243	2023
Mgx	chr01	98.058	14049744	14049845	15349	15247	103
Mgx	chr01	95.238	15648693	15648818	13878	13753	126
Mgx	chr02	97.698	18273542	18273932	3124	3514	391
Mgx	chr03	91.117	828566	828893	18068	18413	346
Mgx	chr03	93.805	7738963	7739075	19772	19882	111
Mgx	chr03	93.182	16595383	16595558	15993	15824	170
Mgx	chr03	93.333	19788820	19788939	30327	30208	120
Mgx	chr04	97.65	15096640	15097022	15880	15498	383
Mgx	chr04	93.825	17901591	17902251	12780	12140	641
Mgx	chr04	98.479	17903156	17903417	27256	27518	263
Mgx	chr04	98.582	24130191	24130331	20267	20127	141
Mgx	chr05	100	1465645	1465834	24176	23987	190
Mgx	chr06	95.902	4820586	4820828	21379	21622	244
Mgx	chr06	93.333	5170525	5171078	13259	13803	545
Mgx	chr06	94.241	6349601	6349791	17052	17242	191
Mgx	chr07	91.5	24176255	24176454	21548	21737	190
Mgx	chr07	94.175	26853187	26853289	11203	11101	103
Mgx	chr08	97.407	1495368	1495636	12149	12418	270
Mgx	chr08	98.413	3536327	3536452	18415	18290	126
Mgx	chr08	90.404	8785239	8785832	29546	28954	593
Mgx	chr08	90.503	12862686	12862861	8263	8085	179
Mgx	chr08	94.231	19888695	19889056	24888	24525	364
Mgx	chr08	97.6	20909865	20909988	16472	16596	125
Mgx	chr08	97.628	23450526	23450778	13308	13560	253
Mgx	chr09	97.355	3423904	3424507	19617	20218	602
Mgx	chr09	91.803	8998247	8998428	8265	8083	183
Mgx	chr09	98.403	16511549	16511860	16357	16045	313
Mgx	chr09	96.512	20983188	20983523	12718	12375	344
Mgx	chr10	95.475	3184705	3184924	16699	16479	221
Mgx	chr10	97.964	18805639	18806816	15471	16648	1178
Mgx	chr10	100	26724254	26724365	7496	7607	112
Mgx	chr11	99.239	1333349	1334529	16623	15441	1183
Mgx	chr11	99.423	1336427	1338506	15445	13370	2076
Mgx	chr11	94.019	5217269	5217685	15049	15466	418
Mgx	chr11	99.416	19714347	19715031	13292	13974	683
Mgx	chr12	90.503	8046866	8047042	17829	18005	177
Mgx	chr12	97.143	18587117	18587326	20445	20654	210
Mgx	chr12	98.401	18597204	18598016	28779	27967	813
Mgx	chr12	99.043	24820529	24820737	12387	12595	209
Mgx	chr13	92.647	2372943	2373078	12801	12666	136
Mgx	chr13	91.892	2757193	2757340	5983	6129	147
Mgx	chr13	92.045	2807173	2807347	30327	30152	176
Mgx	chr14	93.333	3685368	3685472	26588	26692	105
Mgx	chr14	98.477	21051517	21051713	785	981	197
Mgx	chr14	93.373	22129130	22129457	4892	4562	331
Mgx	chr14	98.824	29131182	29131776	14812	14218	595
Mgx	chr15	98.324	12341459	12341636	27259	27437	179
Mgx	chr16	98.566	2291461	2291739	18392	18114	279
Mgx	chr17	97.765	2322951	2323128	12473	12650	178
Mgx	chr17	97.11	2324217	2324389	12641	12813	173
Mgx	chr17	95.166	2949037	2949365	11956	12286	331
Mgx	chr17	91.815	3486429	3487709	3979	5273	1295
Mgx	chr17	97.361	13356073	13356412	19644	19984	341
Mgx	chr18	94.619	12880441	12880661	14020	13798	223
Mgx	chr18	92.308	13979461	13979615	5571	5421	151
Mgx	chr18	96.108	29435668	29436000	13061	12728	334
Mgx	chr18	91.429	32028053	32028192	3579	3718	140
Mgx	chr19	97.267	2574927	2575730	14917	15721	805
Mgx	chr19	95.302	10965757	10965905	17896	17749	148
Mgx	chr19	95.528	14622497	14622742	24749	24994	246
Mgx	chr19	97.544	20842301	20842585	20374	20658	285
Mgx	chr19	99.653	20843112	20843687	3166	2591	576
Ql	Mitogenome	99.667	4	11398	18909	30327	11419
Ql	Mitogenome	99.831	743772	755036	1	11270	11270
Ql	chloroplast genome	99.487	127960	134772	18415	11600	6816
Ql	chr01	100	12921040	12921868	18403	19231	829
Ql	chr01	99.852	12926058	12928081	19221	21243	2023
Ql	chr01	98.058	14244530	14244631	15349	15247	103
Ql	chr01	95.238	15843655	15843780	13878	13753	126
Ql	chr02	94.637	13747467	13747783	13575	13270	306
Ql	chr02	96.501	14509948	14513229	10537	7253	3285
Ql	chr02	97.701	17896925	17897185	12137	11877	261
Ql	chr03	91.908	863711	864034	18068	18413	346
Ql	chr03	90.066	4669431	4669574	27943	27793	151
Ql	chr03	92.81	7912678	7912830	19772	19918	147
Ql	chr03	94.118	17900843	17900961	30327	30209	119
Ql	chr03	95.475	18862102	18862321	17726	17945	220
Ql	chr04	97.65	15062540	15062922	15880	15498	383
Ql	chr04	93.825	17882527	17883187	12780	12140	641
Ql	chr04	98.479	17884092	17884353	27256	27518	263
Ql	chr04	98.582	24167209	24167349	20267	20127	141
Ql	chr06	96.311	4939841	4940083	21379	21622	244
Ql	chr06	94.054	5303072	5303625	13259	13803	545
Ql	chr06	94.241	6604972	6605162	17052	17242	191
Ql	chr07	97.154	12375522	12376013	1193	1683	491
Ql	chr07	90	12616213	12616672	29563	30022	460
Ql	chr07	91.5	24291924	24292123	21548	21737	190
Ql	chr07	94.175	31575714	31575816	11203	11101	103
Ql	chr08	97.407	1483370	1483638	12149	12418	270
Ql	chr08	98.413	3580294	3580419	18415	18290	126
Ql	chr08	90.404	8536802	8537395	28954	29546	593
Ql	chr08	99.512	9490425	9491244	20392	21211	820
Ql	chr08	94.231	21437335	21437696	24888	24525	364
Ql	chr08	98.4	22490577	22490700	16472	16596	125
Ql	chr08	97.628	24954531	24954783	13308	13560	253
Ql	chr09	97.521	3350960	3351563	19617	20218	602
Ql	chr09	91.803	9031320	9031501	8265	8083	183
Ql	chr10	95.475	3206183	3206402	16699	16479	221
Ql	chr11	99.509	1508934	1512187	16623	13370	3254
Ql	chr11	93.541	5392335	5392751	15049	15466	418
Ql	chr11	91.129	17026537	17026660	11869	11746	124
Ql	chr11	91.848	17092918	17093101	11866	11683	184
Ql	chr11	93.075	18526596	18526955	7190	6833	358
Ql	chr12	90.608	5701949	5702127	8085	8265	181
Ql	chr12	90.503	7853887	7854063	17829	18005	177
Ql	chr12	98.359	9161270	9162671	25861	27260	1400
Ql	chr12	92.969	16118843	16118965	21446	21319	128
Ql	chr12	95.964	17487267	17487487	8310	8531	222
Ql	chr12	97.619	22902288	22902454	12387	12554	168
Ql	chr13	92.647	2346594	2346729	12801	12666	136
Ql	chr13	91.892	2730841	2730988	5983	6129	147
Ql	chr13	92.045	2780821	2780995	30327	30152	176
Ql	chr13	92.121	8144025	8144354	11646	11975	330
Ql	chr14	93.333	3706777	3706881	26588	26692	105
Ql	chr14	93.072	22392002	22392329	4892	4562	331
Ql	chr16	90.476	25180255	25180499	20108	20359	252
Ql	chr17	97.765	1930757	1930934	12473	12650	178
Ql	chr17	97.11	1932023	1932195	12641	12813	173
Ql	chr17	94.864	2528309	2528637	11956	12286	331
Ql	chr17	91.274	3043143	3044423	3979	5273	1295
Ql	chr17	95.91	3538064	3538550	16904	16417	488
Ql	chr17	97.193	3538551	3538834	15999	15716	284
Ql	chr17	91.713	12305613	12305792	8083	8263	181
Ql	chr17	97.361	12693107	12693446	19644	19984	341
Ql	chr18	94.619	12884159	12884379	14020	13798	223
Ql	chr18	92.308	13928514	13928668	5571	5421	151
Ql	chr18	96.108	29165079	29165411	13061	12728	334
Ql	chr18	91.429	31489987	31490126	3579	3718	140
Ql	chr19	90.123	2417518	2417755	16603	16845	243
Ql	chr19	96.77	2611440	2612243	14917	15721	805
Ql	chr19	100	8969007	8969123	28388	28504	117
Ql	chr19	94.631	10508924	10509072	17896	17749	148
Ql	chr19	95.528	14176876	14177121	24749	24994	246
Ql	chr19	97.544	20356608	20356892	20374	20658	285
Ql	chr19	99.653	20357419	20357994	3166	2591	576
Vch	Mitogenome	99.84	1	18754	11591	30327	18737
Vch	Mitogenome	99.991	804849	816446	1	11599	11599
Vch	chloroplast genome	99.644	1	6730	11680	18415	6736
Vch	chr1	99.93	16809241	16812080	18403	21243	2841
Vch	chr1	95.238	18519846	18519971	13878	13753	126
Vch	chr1	99.524	21991012	21991221	4164	4373	210
Vch	chr10	98.214	8324794	8324903	7496	7607	112
Vch	chr10	99.236	12642687	12643862	15471	16648	1178
Vch	chr10	99.702	26168831	26169166	16614	16949	336
Vch	chr11	94.498	5947979	5948393	15049	15466	418
Vch	chr11	90.654	14721431	14721628	15860	15647	214
Vch	chr11	91.351	20401878	20402062	11685	11869	185
Vch	chr11	95.745	21192799	21193221	18415	17993	423
Vch	chr11	92.877	22471892	22472256	7190	6833	358
Vch	chr12	97.645	10544295	10545693	25861	27261	1401
Vch	chr12	97.143	18431003	18431212	20445	20654	210
Vch	chr12	98.401	18441097	18441909	28779	27967	813
Vch	chr12	97.619	24169580	24169746	12554	12387	168
Vch	chr13	92.647	2474514	2474649	12801	12666	136
Vch	chr13	91.406	2477057	2477184	12681	12555	127
Vch	chr13	91.892	2839486	2839633	5983	6129	147
Vch	chr13	92.614	2901833	2902007	30327	30152	176
Vch	chr13	90.968	21793576	21793728	5571	5421	151
Vch	chr14	99.552	18462908	18463130	14353	14131	223
Vch	chr14	93.072	25072950	25073277	4892	4562	331
Vch	chr14	100	37203923	37204114	22303	22494	192
Vch	chr15	98.324	11615925	11616102	27259	27437	179
Vch	chr16	90.476	289084	289328	20359	20108	252
Vch	chr17	98.324	2140494	2140671	12473	12650	178
Vch	chr17	97.11	2142574	2142746	12641	12813	173
Vch	chr17	95.166	2876534	2876862	11956	12286	331
Vch	chr17	91.815	3413936	3415216	3979	5273	1295
Vch	chr17	97.067	14805014	14805352	19644	19984	341
Vch	chr17	96.481	15004819	15005158	19984	19644	341
Vch	chr18	96.108	20950607	20950939	12728	13061	334
Vch	chr18	91.429	24864223	24864362	3579	3718	140
Vch	chr18	92.105	31763552	31763772	14020	13793	228
Vch	chr18	96.341	44423546	44423791	24749	24994	246
Vch	chr19	97.019	2707663	2708466	14917	15721	805
Vch	chr19	95.946	12079511	12079658	17896	17749	148
Vch	chr19	97.019	29556893	29560179	7253	10537	3285
Vch	chr2	97.701	17318848	17319108	11877	12137	261
Vch	chr3	90.728	4754299	4754442	27943	27793	151
Vch	chr3	93.805	9232224	9232336	19772	19882	111
Vch	chr3	92.655	16620919	16621095	15824	15993	170
Vch	chr3	99.385	17759345	17760480	25912	24774	1139
Vch	chr3	94.167	19704670	19704789	30327	30208	120
Vch	chr3	99.12	20159383	20160859	14128	15604	1477
Vch	chr4	97.128	13242338	13242720	15880	15498	383
Vch	chr4	98.582	23342866	23343006	20267	20127	141
Vch	chr5	100	1757260	1757449	24176	23987	190
Vch	chr5	99.894	28257812	28288128	1	30327	30327
Vch	chr5	98.962	28461938	28462226	18127	18415	289
Vch	chr6	94.241	1641110	1641300	17052	17242	191
Vch	chr6	96.311	9878210	9878452	21379	21622	244
Vch	chr6	93.141	10203403	10203950	13259	13803	545
Vch	chr7	90.503	614653	614829	18005	17829	177
Vch	chr7	97.764	1242639	1242950	16357	16045	313
Vch	chr7	100	13329784	13330010	352	578	227
Vch	chr7	91	30628861	30629060	21548	21737	190
Vch	chr7	94.175	33349406	33349508	11203	11101	103
Vch	chr8	98.413	5851226	5851351	18290	18415	126
Vch	chr8	95.926	8531400	8531665	12418	12149	270
Vch	chr8	90.067	11694295	11694887	29546	28954	593
Vch	chr8	91.061	16599482	16599656	8263	8085	179
Vch	chr8	95.33	24542496	24542856	24888	24525	364
Vch	chr8	97.6	25599950	25600072	16472	16596	125
Vch	chr9	97.355	8510757	8511360	19617	20218	602
Vch	chr9	91.209	14871461	14871641	8265	8084	182
Vch	chr9	91.803	15017408	15017589	8265	8083	183
Vch	chr9	100	25067351	25067701	12725	12375	351
Vsyb	Mitogenome	99.76	270824	301191	1	30327	30327
Vsyb	chloroplast genome	99.629	127814	134548	18415	11676	6740
Vsyb	chr1	100	16835290	16835393	16968	16865	104
Vsyb	chr10	95.475	4010731	4010949	16699	16479	221
Vsyb	chr10	95.238	20250146	20250271	13753	13878	126
Vsyb	chr11	94.019	5745480	5745896	15049	15466	418
Vsyb	chr11	96.296	16024280	16024495	15862	15647	216
Vsyb	chr11	99.497	20909784	20909982	22912	22714	199
Vsyb	chr11	92.486	24570063	24570235	15993	15824	170
Vsyb	chr11	95.272	27635673	27636095	18415	17993	423
Vsyb	chr11	100	28698171	28698526	7188	6833	356
Vsyb	chr11	99.271	30474281	30474966	13292	13974	683
Vsyb	chr12	97.645	12859461	12860859	25861	27261	1401
Vsyb	chr12	97.619	28834220	28834386	12387	12554	168
Vsyb	chr13	92.647	2575409	2575544	12801	12666	136
Vsyb	chr13	91.473	2577960	2578088	12681	12555	127
Vsyb	chr13	93.197	2985619	2985765	5983	6129	147
Vsyb	chr13	92.614	3043026	3043200	30327	30152	176
Vsyb	chr13	90.968	20513630	20513782	5571	5421	151
Vsyb	chr14	100	18042679	18042875	785	981	197
Vsyb	chr14	93.675	19282310	19282637	4892	4562	331
Vsyb	chr14	93.478	19660797	19661025	4892	4664	229
Vsyb	chr15	97.207	4596695	4596872	27259	27437	179
Vsyb	chr16	100	11798783	11799146	24525	24888	364
Vsyb	chr16	99.878	13653590	13654408	21211	20392	820
Vsyb	chr17	97.765	1991349	1991526	12473	12650	178
Vsyb	chr17	97.11	1993428	1993600	12641	12813	173
Vsyb	chr17	95.796	2748836	2749166	11956	12288	333
Vsyb	chr17	99.537	5255042	5256335	3979	5273	1295
Vsyb	chr17	96.188	16184173	16184512	19644	19984	341
Vsyb	chr18	95.516	15429844	15430064	14020	13798	223
Vsyb	chr18	92.982	16532067	16532287	14020	13793	228
Vsyb	chr18	99.448	30897809	30897989	7738	7559	180
Vsyb	chr18	98.795	30897989	30898154	18765	18600	166
Vsyb	chr18	98.058	34394442	34394543	15349	15247	103
Vsyb	chr18	91.429	41932877	41933016	3579	3718	140
Vsyb	chr19	97.516	3055766	3056569	14917	15721	805
Vsyb	chr19	95.27	15294084	15294231	17896	17749	148
Vsyb	chr19	96.748	16950562	16950807	24749	24994	246
Vsyb	chr19	98.87	24997276	24997452	13285	13461	177
Vsyb	chr19	99.715	28142165	28148481	17924	11600	6325
Vsyb	chr2	99.743	9007352	9007739	29715	29327	389
Vsyb	chr2	97.895	14714878	14715162	20374	20658	285
Vsyb	chr2	100	14715702	14716277	3166	2591	576
Vsyb	chr2	97.187	21442555	21442945	3514	3124	391
Vsyb	chr3	92.197	897771	898095	18068	18413	346
Vsyb	chr3	91.391	4941132	4941275	27943	27793	151
Vsyb	chr3	98.814	7643942	7644194	26803	26551	253
Vsyb	chr3	93.805	8403071	8403183	19772	19882	111
Vsyb	chr3	99.388	12791663	12792805	25912	24774	1139
Vsyb	chr3	96.748	14533816	14534061	24994	24749	246
Vsyb	chr3	91.597	16900400	16900518	30327	30209	119
Vsyb	chr3	98.781	18037907	18039383	14128	15604	1477
Vsyb	chr3	96.721	21623780	21623901	16714	16594	121
Vsyb	chr4	96.867	13985953	13986335	15880	15498	383
Vsyb	chr4	98.582	28431966	28432106	20267	20127	141
Vsyb	chr5	96.241	582532	582664	16716	16848	133
Vsyb	chr6	96.311	7761037	7761279	21379	21622	244
Vsyb	chr6	94.054	8102834	8103387	13259	13803	545
Vsyb	chr6	94.898	9333269	9333464	17052	17247	196
Vsyb	chr6	99.889	15152563	15153463	25389	26290	902
Vsyb	chr6	91.892	20568324	20568508	11685	11869	185
Vsyb	chr6	90.476	23864486	23864673	8554	8367	188
Vsyb	chr7	99.552	12427043	12427265	14353	14131	223
Vsyb	chr8	97.407	1973634	1973902	12149	12418	270
Vsyb	chr8	98.413	4069570	4069695	18415	18290	126
Vsyb	chr8	94.352	12980885	12981486	29546	28954	593
Vsyb	chr8	98.324	16913629	16913806	8263	8085	179
Vsyb	chr9	97.686	3364438	3365041	19617	20218	602
Vsyb	chr9	98.361	13807006	13807188	8265	8083	183
Vsyb	chr9	98.403	21835948	21836259	16045	16357	313
Vsyb	chr9	97.749	21859560	21859866	16045	16354	310
Vsyb	chr9	100	32442110	32442212	11101	11203	103
Vsyb	chr9	91.5	35167370	35167569	21737	21548	190
Vzc	Mitogenome	99.746	625556	655910	1	30327	30327
Vzc	chloroplast genome	99.648	44861	51668	18415	11600	6816
Vzc	chr1	99.789	12838329	12841168	18403	21243	2841
Vzc	chr1	97.087	14385533	14385634	15349	15247	103
Vzc	chr10	95.089	3337967	3338189	16699	16476	224
Vzc	chr11	99.509	1629245	1632498	16623	13370	3254
Vzc	chr11	94.258	6330770	6331186	15049	15466	418
Vzc	chr11	91.892	19615457	19615641	11869	11685	185
Vzc	chr11	93.906	21247491	21247851	7190	6833	358
Vzc	chr12	98.359	10720489	10721890	25861	27260	1400
Vzc	chr12	96.46	18471532	18471757	20445	20669	225
Vzc	chr12	98.77	18481672	18482484	28779	27967	813
Vzc	chr12	93.913	20505914	20506027	17645	17759	115
Vzc	chr12	97.619	24228225	24228391	12387	12554	168
Vzc	chr13	93.382	2396774	2396909	12801	12666	136
Vzc	chr13	92.188	2399333	2399459	12681	12555	127
Vzc	chr13	91.892	2809398	2809545	5983	6129	147
Vzc	chr13	92.045	2862572	2862746	30327	30152	176
Vzc	chr13	91.818	8944130	8944459	11646	11975	330
Vzc	chr13	96.721	9339601	9339722	16714	16594	121
Vzc	chr13	90.968	21175146	21175298	5571	5421	151
Vzc	chr14	93.333	3633417	3633521	26588	26692	105
Vzc	chr14	98.477	24008177	24008373	785	981	197
Vzc	chr14	93.675	25459923	25460250	4892	4562	331
Vzc	chr14	99.291	34675337	34675477	12017	11877	141
Vzc	chr15	97.207	9745066	9745243	27259	27437	179
Vzc	chr16	97.849	2884206	2884483	18392	18114	279
Vzc	chr17	97.765	2063794	2063971	12473	12650	178
Vzc	chr17	97.11	2065873	2066045	12641	12813	173
Vzc	chr17	95.796	2835311	2835641	11956	12288	333
Vzc	chr17	91.737	3377599	3378876	3979	5273	1295
Vzc	chr17	95.547	3979306	3979797	16909	16417	493
Vzc	chr17	96.14	3979798	3980079	15999	15716	284
Vzc	chr17	95.894	11370693	11371028	19644	19984	341
Vzc	chr17	97.444	14748383	14748694	16357	16045	313
Vzc	chr18	94.619	13253341	13253561	14020	13798	223
Vzc	chr18	98.333	24032926	24033105	7738	7559	180
Vzc	chr18	97.59	24033105	24033270	18765	18600	166
Vzc	chr18	90.431	26714375	26714582	14007	13799	209
Vzc	chr18	96.108	30037764	30038097	13061	12728	334
Vzc	chr18	98.03	30973421	30973622	15803	15601	203
Vzc	chr18	90.714	35054100	35054239	3579	3718	140
Vzc	chr19	90.123	2280768	2281005	16603	16845	243
Vzc	chr19	97.391	2536340	2537143	14917	15721	805
Vzc	chr19	96.296	13473947	13474185	24749	24991	243
Vzc	chr19	96.341	16384672	16384917	24749	24994	246
Vzc	chr19	97.154	18325438	18325683	24994	24749	246
Vzc	chr2	97.318	18520459	18520718	12137	11877	261
Vzc	chr2	97.442	19219879	19220269	3124	3514	391
Vzc	chr3	90.625	918050	918376	18068	18418	351
Vzc	chr3	93.805	7923999	7924111	19772	19882	111
Vzc	chr3	99.21	14175060	14176198	25912	24774	1139
Vzc	chr3	93.333	16157808	16157927	30327	30208	120
Vzc	chr3	98.579	16406698	16408175	14128	15604	1477
Vzc	chr4	97.128	13523839	13524221	15880	15498	383
Vzc	chr4	98.582	22668577	22668717	20267	20127	141
Vzc	chr5	100	1568312	1568960	12418	13066	649
Vzc	chr6	96.311	6181666	6181908	21379	21622	244
Vzc	chr6	93.333	6503483	6504036	13259	13803	545
Vzc	chr6	94.241	7689361	7689551	17052	17242	191
Vzc	chr6	99.676	21623048	21625207	13759	11600	2160
Vzc	chr7	91.5	21452117	21452316	21548	21737	190
Vzc	chr7	94.175	24213823	24213925	11203	11101	103
Vzc	chr8	98.413	3845181	3845306	18415	18290	126
Vzc	chr8	90.404	11385393	11385986	29546	28954	593
Vzc	chr8	90.503	16345788	16345963	8263	8085	179
Vzc	chr8	95.604	23730769	23731130	24888	24525	364
Vzc	chr8	98.4	24740821	24740944	16472	16596	125
Vzc	chr9	97.355	3552619	3553221	19617	20218	602
Vzc	chr9	91.257	10408659	10408838	8265	8083	183
Vzc	chr9	90.659	10554487	10554667	8265	8084	182
Vsya	Mitogenome	99.644	358722	389054	1	30327	30327
Vsya	chloroplast genome	99.629	127428	134160	18415	11676	6740
Vsya	chr1	100	8472243	8472390	28732	28879	148
Vsya	chr1	99.405	18256443	18256610	11656	11823	168
Vsya	chr11	99.631	1486349	1489601	16623	13370	3254
Vsya	chr11	94.019	5385344	5385760	15049	15466	418
Vsya	chr11	96.774	12111586	12111802	15863	15647	217
Vsya	chr11	91.351	18817130	18817314	11869	11685	185
Vsya	chr11	97.636	19267465	19267887	18415	17993	423
Vsya	chr11	94.183	20416727	20417087	7190	6833	358
Vsya	chr12	97.074	9538029	9539426	25861	27261	1401
Vsya	chr12	97.143	15180486	15180695	20445	20654	210
Vsya	chr12	98.401	15190569	15191381	28779	27967	813
Vsya	chr12	97.619	21087137	21087303	12387	12554	168
Vsya	chr13	92.647	2487967	2488102	12801	12666	136
Vsya	chr13	92.188	2490513	2490640	12681	12555	127
Vsya	chr13	91.892	2860374	2860521	5983	6129	147
Vsya	chr13	92.614	2910225	2910399	30327	30152	176
Vsya	chr13	91.818	8640216	8640545	11646	11975	330
Vsya	chr14	95.238	3929630	3929734	26588	26692	105
Vsya	chr14	93.675	22710767	22711094	4892	4562	331
Vsya	chr14	100	29503729	29503860	12657	12788	132
Vsya	chr14	99.291	31074360	31074500	12017	11877	141
Vsya	chr16	90.476	21009869	21010113	20108	20359	252
Vsya	chr17	96.254	1942977	1943322	12469	12813	345
Vsya	chr17	94.864	2470305	2470633	11956	12286	331
Vsya	chr17	92.124	3105690	3106970	3979	5273	1295
Vsya	chr17	95.51	3855844	3856331	16904	16417	488
Vsya	chr17	97.193	3856332	3856615	15999	15716	284
Vsya	chr17	98.99	9241294	9241491	2362	2558	197
Vsya	chr17	96.481	13101687	13102026	19644	19984	341
Vsya	chr18	95.516	13228199	13228419	14020	13798	223
Vsya	chr18	92.903	14396046	14396199	5571	5421	151
Vsya	chr18	98.913	22212005	22212188	7738	7555	184
Vsya	chr18	98.171	22212186	22212349	18763	18600	164
Vsya	chr18	90.714	28288328	28288467	3579	3718	140
Vsya	chr19	91.77	2424506	2424743	16603	16845	243
Vsya	chr19	97.391	2617660	2618463	14917	15721	805
Vsya	chr19	94.631	10732330	10732478	17896	17749	148
Vsya	chr19	99.435	15757524	15757700	13461	13285	177
Vsya	chr19	96.748	17025018	17025263	24994	24749	246
Vsya	chr19	99.816	18356299	18361732	17037	11601	5437
Vsya	chr19	97.98	20924156	20924550	29715	29327	389
Vsya	chr2	100	17203536	17203926	3124	3514	391
Vsya	chr3	90.805	819564	819890	18069	18413	345
Vsya	chr3	90.066	4638530	4638673	27943	27793	151
Vsya	chr3	93.805	7931996	7932108	19772	19882	111
Vsya	chr3	98.58	14856642	14858120	14128	15604	1477
Vsya	chr4	97.128	12660086	12660468	15880	15498	383
Vsya	chr4	96.825	13158812	13158937	13753	13878	126
Vsya	chr4	95.331	13453961	13454624	12780	12140	641
Vsya	chr4	98.859	13455529	13455790	27256	27518	263
Vsya	chr4	97.872	19950749	19950889	20267	20127	141
Vsya	chr5	100	1530090	1530279	24176	23987	190
Vsya	chr6	96.721	6110572	6110814	21379	21622	244
Vsya	chr6	92.626	6429401	6429955	13259	13803	545
Vsya	chr6	94.388	7695224	7695419	17052	17247	196
Vsya	chr7	91	21841746	21841945	21548	21737	190
Vsya	chr7	94.175	24459909	24460011	11203	11101	103
Vsya	chr8	96.296	1591930	1592195	12149	12418	270
Vsya	chr8	100	3970496	3970621	18415	18290	126
Vsya	chr8	100	11107924	11108033	17429	17320	110
Vsya	chr8	90.503	14616556	14616731	8263	8085	179
Vsya	chr8	95.055	21747080	21747441	24888	24525	364
Vsya	chr8	96.8	22787119	22787242	16472	16596	125
Vsya	chr9	99.003	3781050	3781651	19617	20218	602
Vsya	chr9	91.803	10109802	10109983	8265	8083	183
Vsyc	Mitogenome	99.76	143982	174349	1	30327	30327
Vsyc	chloroplast genome	99.604	45352	52159	11600	18415	6816
Vsyc	chr1	96.154	7645035	7645163	5421	5550	130
Vsyc	chr1	97.115	18551021	18551123	15349	15247	103
Vsyc	chr10	96.476	3122746	3122970	16704	16479	226
Vsyc	chr11	99.239	2931741	2932921	16623	15441	1183
Vsyc	chr11	99.375	2934819	2936899	15445	13370	2076
Vsyc	chr11	95.215	6767001	6767418	15049	15466	418
Vsyc	chr11	91.803	12519831	12520012	8083	8265	183
Vsyc	chr11	96.296	16105509	16105724	15862	15647	216
Vsyc	chr11	91.351	26056006	26056190	11869	11685	185
Vsyc	chr12	90.503	7506419	7506595	17829	18005	177
Vsyc	chr12	97.645	9244690	9246088	25861	27261	1401
Vsyc	chr12	97.143	17656323	17656532	20445	20654	210
Vsyc	chr12	98.401	17666412	17667224	28779	27967	813
Vsyc	chr12	90.741	19331037	19331143	11872	11979	108
Vsyc	chr13	92.647	4271143	4271278	12801	12666	136
Vsyc	chr13	91.473	4273694	4273822	12681	12555	127
Vsyc	chr13	91.892	4669525	4669672	5983	6129	147
Vsyc	chr13	92.614	4732583	4732757	30327	30152	176
Vsyc	chr13	91.437	11875976	11876301	11980	11654	327
Vsyc	chr13	96.805	14694984	14695296	13270	13575	306
Vsyc	chr13	99.76	19181013	19211380	30327	1	30327
Vsyc	chr14	94.828	2516580	2516695	9641	9756	116
Vsyc	chr14	100	14236950	14237141	22494	22303	192
Vsyc	chr14	94.444	16070769	16070894	13753	13878	126
Vsyc	chr14	98.477	19988304	19988500	785	981	197
Vsyc	chr14	93.675	21086285	21086612	4892	4562	331
Vsyc	chr16	97.698	12410710	12411100	3514	3124	391
Vsyc	chr17	96.821	2095550	2095894	12469	12813	345
Vsyc	chr17	95.166	2668285	2668613	11956	12286	331
Vsyc	chr17	91.66	3220102	3221382	3979	5273	1295
Vsyc	chr17	90.835	3747132	3747596	16904	16417	488
Vsyc	chr17	97.535	3747597	3747879	15999	15716	284
Vsyc	chr17	97.654	14017060	14017399	19644	19984	341
Vsyc	chr18	99.439	1595383	1597871	2494	1	2494
Vsyc	chr18	99.844	6537541	6557988	30327	9888	20440
Vsyc	chr18	93.352	15243985	15244345	6833	7190	358
Vsyc	chr18	95.516	18070457	18070677	14020	13798	223
Vsyc	chr18	91.429	39441056	39441195	3579	3718	140
Vsyc	chr18	99.468	41005459	41011102	30327	24692	5636
Vsyc	chr19	99.708	469245	495224	30327	4390	25938
Vsyc	chr19	91.77	3577503	3577740	16603	16845	243
Vsyc	chr19	97.391	3770752	3771555	14917	15721	805
Vsyc	chr19	98.99	5435844	5436041	2362	2558	197
Vsyc	chr19	100	11405998	11406114	28388	28504	117
Vsyc	chr19	94.667	13704249	13704398	17896	17749	148
Vsyc	chr19	97.154	16191074	16191319	24749	24994	246
Vsyc	chr19	95.528	22932818	22933063	24994	24749	246
Vsyc	chr19	97.98	27160209	27160603	29715	29327	389
Vsyc	chr2	95.238	15364882	15364986	26692	26588	105
Vsyc	chr2	97.701	24435870	24436130	12137	11877	261
Vsyc	chr3	97.619	6747126	6747292	12387	12554	168
Vsyc	chr3	98.425	7338377	7338630	26803	26551	253
Vsyc	chr3	93.805	8481936	8482048	19772	19882	111
Vsyc	chr3	99.034	13285439	13286577	25912	24774	1139
Vsyc	chr3	94.167	14894226	14894345	30327	30208	120
Vsyc	chr4	97.128	17438188	17438570	15880	15498	383
Vsyc	chr4	98.582	32346523	32346663	20267	20127	141
Vsyc	chr4	100	32443840	32444019	15439	15260	180
Vsyc	chr6	96.721	9277253	9277495	21379	21622	244
Vsyc	chr6	93.309	9604461	9605011	13259	13803	545
Vsyc	chr6	94.271	12993606	12993797	17052	17242	191
Vsyc	chr6	100	20859379	20860282	25389	26292	904
Vsyc	chr7	91.5	25071599	25071798	21548	21737	190
Vsyc	chr7	94.175	28500026	28500128	11203	11101	103
Vsyc	chr8	98.413	4188880	4189005	18415	18290	126
Vsyc	chr8	90.067	10776367	10776960	29546	28954	593
Vsyc	chr8	90.556	16318330	16318508	8263	8085	179
Vsyc	chr8	94.505	23460021	23460382	24888	24525	364
Vsyc	chr9	97.686	5347138	5347741	19617	20218	602
Vsyc	chr9	98.083	10988548	10988859	16357	16045	313
Vsyc	chr9	90.85	15200871	15201022	8235	8083	153
Vsyc	chr9	91.209	15220328	15220508	8265	8084	182
Vsyd	Mitogenome	99.75	54154	84520	1	30327	30327
Vsyd	chloroplast genome	99.629	1	6735	11675	18415	6741
Vsyd	chr1	100	9520375	9520522	28732	28879	148
Vsyd	chr1	100	11345875	11346778	25389	26292	904
Vsyd	chr1	96.721	17948666	17948786	15349	15228	122
Vsyd	chr1	98.058	18065301	18065402	15349	15247	103
Vsyd	chr1	96.032	18856622	18856747	13878	13753	126
Vsyd	chr10	96.476	3504505	3504729	16704	16479	226
Vsyd	chr11	99.239	1319398	1320578	16623	15441	1183
Vsyd	chr11	99.471	1322476	1324554	15445	13370	2076
Vsyd	chr11	94.019	7655739	7656155	15049	15466	418
Vsyd	chr11	96.774	19034677	19034893	15863	15647	217
Vsyd	chr11	91.892	28055255	28055439	11869	11685	185
Vsyd	chr11	93.352	29511728	29512088	7190	6833	358
Vsyd	chr12	91.62	6643057	6643233	8085	8263	179
Vsyd	chr12	90.503	8662038	8662214	17829	18005	177
Vsyd	chr12	97.645	10005692	10007090	25861	27261	1401
Vsyd	chr12	90.244	20014802	20014924	12663	12784	122
Vsyd	chr12	97.143	22566102	22566311	20445	20654	210
Vsyd	chr12	100	22576201	22577013	28779	27967	813
Vsyd	chr12	97.619	30371090	30371256	12387	12554	168
Vsyd	chr13	92.647	2766971	2767106	12801	12666	136
Vsyd	chr13	91.406	2769514	2769641	12681	12555	127
Vsyd	chr13	99.64	2827845	2828954	9778	10888	1111
Vsyd	chr13	96.416	2829404	2829682	26020	26288	269
Vsyd	chr13	91.892	3120974	3121121	5983	6129	147
Vsyd	chr13	92.614	3170987	3171161	30327	30152	176
Vsyd	chr13	98.251	7716864	7717204	22148	22487	340
Vsyd	chr13	99.034	24772751	24773889	24774	25912	1139
Vsyd	chr13	90.968	25903690	25903842	5571	5421	151
Vsyd	chr14	95.238	435997	436101	26588	26692	105
Vsyd	chr14	94.828	6628562	6628677	9756	9641	116
Vsyd	chr14	100	7323135	7323319	9168	9352	185
Vsyd	chr14	99.77	7323507	7323941	6159	6593	435
Vsyd	chr14	98.734	7324783	7324940	24534	24691	158
Vsyd	chr14	100	7324936	7325099	23816	23653	164
Vsyd	chr14	98.566	7326714	7326991	6845	7123	279
Vsyd	chr14	100	7327755	7327973	3231	3449	219
Vsyd	chr14	100	19459498	19459689	22494	22303	192
Vsyd	chr14	98.477	25590960	25591156	785	981	197
Vsyd	chr14	93.675	26709066	26709393	4892	4562	331
Vsyd	chr15	97.765	19470725	19470902	27259	27437	179
Vsyd	chr16	97.698	4200620	4201010	3514	3124	391
Vsyd	chr16	90.476	33625096	33625340	20108	20359	252
Vsyd	chr17	96.821	2562609	2562953	12469	12813	345
Vsyd	chr17	95.166	3135139	3135467	11956	12286	331
Vsyd	chr17	94.545	4028967	4029296	11957	12286	330
Vsyd	chr17	91.66	4568862	4570142	3979	5273	1295
Vsyd	chr17	97.535	5096225	5096507	15999	15716	284
Vsyd	chr17	96.319	7867518	7868004	16904	16417	488
Vsyd	chr17	95	15813666	15813805	12142	12281	140
Vsyd	chr17	97.654	17166325	17166664	19644	19984	341
Vsyd	chr18	94.619	15125482	15125702	14020	13798	223
Vsyd	chr18	96.154	16393685	16393813	5550	5421	130
Vsyd	chr18	95.028	18307923	18308098	15800	15980	181
Vsyd	chr18	95.528	23534341	23534586	24749	24994	246
Vsyd	chr18	98.333	28872954	28873133	7738	7559	180
Vsyd	chr18	97.59	28873133	28873298	18765	18600	166
Vsyd	chr18	91.429	36560597	36560736	3579	3718	140
Vsyd	chr19	91.77	2846809	2847046	16603	16845	243
Vsyd	chr19	97.391	3040006	3040809	14917	15721	805
Vsyd	chr19	95.935	27004286	27004531	24994	24749	246
Vsyd	chr19	97.98	32344663	32345057	29715	29327	389
Vsyd	chr3	90.728	3881016	3881159	27943	27793	151
Vsyd	chr3	93.805	6944649	6944761	19772	19882	111
Vsyd	chr3	91.429	10449493	10449667	15993	15824	170
Vsyd	chr3	96.111	13049748	13049926	17767	17945	179
Vsyd	chr3	94.167	13370370	13370489	30208	30327	120
Vsyd	chr3	94.167	14697067	14697186	30327	30208	120
Vsyd	chr4	97.396	18122831	18123214	15880	15498	383
Vsyd	chr4	97.108	20331779	20332435	12780	12140	641
Vsyd	chr4	98.859	20333340	20333601	27256	27518	263
Vsyd	chr4	97.872	27528844	27528984	20267	20127	141
Vsyd	chr5	91.117	5504913	5505240	18068	18413	346
Vsyd	chr6	96.721	6933094	6933336	21379	21622	244
Vsyd	chr6	93.309	7467396	7467947	13259	13803	545
Vsyd	chr6	94.241	8722389	8722579	17052	17242	191
Vsyd	chr6	94.388	9780571	9780766	17052	17247	196
Vsyd	chr6	98.67	11803809	11804179	17607	17232	376
Vsyd	chr7	91.5	21545170	21545369	21548	21737	190
Vsyd	chr7	96.117	24200188	24200290	11203	11101	103
Vsyd	chr8	97.638	677998	678124	18415	18290	126
Vsyd	chr8	99.502	3965788	3965988	14353	14153	201
Vsyd	chr8	90.067	7232398	7232991	29546	28954	593
Vsyd	chr8	90.503	12249992	12250167	8263	8085	179
Vsyd	chr8	94.78	22555959	22556320	24888	24525	364
Vsyd	chr8	99.145	23849163	23849279	16472	16588	117
Vsyd	chr9	97.521	3494628	3495231	19617	20218	602
Vsyd	chr9	91.803	11702341	11702522	8265	8083	183
Pn	Mitogenome	99.667	177118	207464	1	30327	30327
Pn	chloroplast genome	99.619	127844	134652	18415	11601	6815
Pn	chr1	99.754	12568869	12571710	18403	21243	2841
Pn	chr1	94.444	18969599	18969724	13878	13753	126
Pn	chr10	98.794	64351	65920	16846	18415	1570
Pn	chr10	95.652	3509028	3509256	16704	16476	229
Pn	chr10	98.949	17735002	17750310	1	15276	15276
Pn	chr10	99.217	17754138	17769206	15268	30327	15060
Pn	chr10	100	27149071	27149182	7496	7607	112
Pn	chr11	94.976	5172304	5172721	15049	15466	418
Pn	chr11	99.416	19664789	19665473	13292	13974	683
Pn	chr12	90.503	8238997	8239173	17829	18005	177
Pn	chr12	97.359	9700231	9701629	25861	27261	1401
Pn	chr12	98.095	17249434	17249643	20445	20654	210
Pn	chr12	98.401	17259515	17260327	28779	27967	813
Pn	chr12	91.667	19916923	19917029	11872	11979	108
Pn	chr12	97.619	23261004	23261170	12387	12554	168
Pn	chr13	92.647	2361171	2361306	12801	12666	136
Pn	chr13	91.892	2745421	2745568	5983	6129	147
Pn	chr13	92.045	2795401	2795575	30327	30152	176
Pn	chr14	100	1771110	1771328	3449	3231	219
Pn	chr14	98.566	1772092	1772369	7123	6845	279
Pn	chr14	100	1773984	1774147	23653	23816	164
Pn	chr14	98.734	1774143	1774300	24691	24534	158
Pn	chr14	99.77	1775142	1775576	6593	6159	435
Pn	chr14	100	1775764	1775948	9352	9168	185
Pn	chr14	99.005	15324412	15324612	14353	14153	201
Pn	chr14	93.675	21630101	21630428	4892	4562	331
Pn	chr15	98.324	12179252	12179429	27259	27437	179
Pn	chr16	90.476	26924572	26924816	20108	20359	252
Pn	chr17	97.765	2303495	2303672	12473	12650	178
Pn	chr17	97.11	2304761	2304933	12641	12813	173
Pn	chr17	95.468	2849990	2850317	11956	12286	331
Pn	chr17	91.66	3398898	3400178	3979	5273	1295
Pn	chr17	95.91	3885444	3885930	16904	16417	488
Pn	chr17	97.193	3885931	3886214	15999	15716	284
Pn	chr17	97.361	13172457	13172796	19644	19984	341
Pn	chr18	95.516	12924941	12925161	14020	13798	223
Pn	chr18	92.903	14175757	14175910	5571	5421	151
Pn	chr18	98.913	24176700	24176883	7738	7555	184
Pn	chr18	98.171	24176881	24177044	18763	18600	164
Pn	chr18	96.108	28578321	28578653	13061	12728	334
Pn	chr18	90.714	30620758	30620897	3579	3718	140
Pn	chr19	96.398	2629969	2630772	14917	15721	805
Pn	chr19	94.631	10651662	10651810	17896	17749	148
Pn	chr19	96.341	12835936	12836181	24749	24994	246
Pn	chr19	97.122	22530256	22530392	14889	14751	139
Pn	chr2	97.701	17214825	17215085	12137	11877	261
Pn	chr3	91.908	891236	891559	18068	18413	346
Pn	chr3	90.066	4675142	4675285	27943	27793	151
Pn	chr3	93.805	7944046	7944158	19772	19882	111
Pn	chr3	93.182	14961940	14962115	15993	15824	170
Pn	chr4	97.128	14158175	14158557	15880	15498	383
Pn	chr4	96.241	21294475	21294607	16848	16716	133
Pn	chr4	98.582	23077044	23077184	20267	20127	141
Pn	chr5	100	1463115	1463304	24176	23987	190
Pn	chr6	96.721	4842684	4842926	21379	21622	244
Pn	chr6	92.626	5177039	5177593	13259	13803	545
Pn	chr6	94.388	6420491	6420686	17052	17247	196
Pn	chr7	91	24301652	24301851	21548	21737	190
Pn	chr7	94.175	27004588	27004690	11203	11101	103
Pn	chr8	95.572	1550181	1550447	12149	12418	270
Pn	chr8	98.413	3596748	3596873	18415	18290	126
Pn	chr8	90.067	8914907	8915500	29546	28954	593
Pn	chr8	90.503	13081968	13082143	8263	8085	179
Pn	chr8	95.055	20280605	20280966	24888	24525	364
Pn	chr8	97.6	21321334	21321457	16472	16596	125
Pn	chr9	97.069	3556437	3557015	19617	20193	577
Pn	chr9	91.209	9542650	9542830	8265	8084	182
Pn	chr9	98.083	16136248	16136559	16045	16357	313
Pnzh	Mitogenome	99.667	636377	666723	1	30327	30327
Pnzh	chloroplast genome	99.629	127625	134360	18415	11673	6743
Pnzh	chr1	99.894	12597238	12600079	18403	21243	2841
Pnzh	chr1	97.087	13979928	13980029	15349	15247	103
Pnzh	chr1	96.825	15641382	15641507	13878	13753	126
Pnzh	chr10	95.475	3222478	3222697	16699	16479	221
Pnzh	chr10	99.702	5376198	5376533	16949	16614	336
Pnzh	chr11	94.976	5166487	5166904	15049	15466	418
Pnzh	chr11	91.351	18159071	18159255	11869	11685	185
Pnzh	chr11	95.745	18676306	18676728	18415	17993	423
Pnzh	chr11	93.352	19781215	19781575	7190	6833	358
Pnzh	chr12	90.503	8052439	8052615	17829	18005	177
Pnzh	chr12	90.244	17939542	17939664	12663	12784	122
Pnzh	chr12	98.095	18488471	18488680	20445	20654	210
Pnzh	chr12	98.401	18498577	18499389	28779	27967	813
Pnzh	chr12	97.619	24695054	24695220	12387	12554	168
Pnzh	chr13	92.647	2363440	2363575	12801	12666	136
Pnzh	chr13	91.473	2365991	2366119	12681	12555	127
Pnzh	chr13	93.182	2802388	2802562	30327	30152	176
Pnzh	chr13	90.968	19169844	19169996	5571	5421	151
Pnzh	chr14	100	9602479	9602670	22494	22303	192
Pnzh	chr14	93.675	21410430	21410757	4892	4562	331
Pnzh	chr15	98.324	12333376	12333553	27259	27437	179
Pnzh	chr17	97.765	2291739	2291916	12473	12650	178
Pnzh	chr17	97.11	2293071	2293243	12641	12813	173
Pnzh	chr17	95.05	2896647	2896946	11984	12286	303
Pnzh	chr17	91.274	3416191	3417471	3979	5273	1295
Pnzh	chr17	95.547	3922881	3923372	16909	16417	493
Pnzh	chr17	96.842	3923373	3923656	15999	15716	284
Pnzh	chr17	97.361	13159243	13159582	19644	19984	341
Pnzh	chr18	95.516	12920316	12920536	14020	13798	223
Pnzh	chr18	98.913	24182562	24182745	7738	7555	184
Pnzh	chr18	98.171	24182743	24182906	18763	18600	164
Pnzh	chr18	96.108	28415435	28415767	13061	12728	334
Pnzh	chr18	90.714	30418850	30418989	3579	3718	140
Pnzh	chr19	97.267	2635137	2635940	14917	15721	805
Pnzh	chr19	93.96	10825941	10826089	17896	17749	148
Pnzh	chr19	99.435	16451161	16451337	13461	13285	177
Pnzh	chr19	96.748	18020911	18021156	24994	24749	246
Pnzh	chr19	98.125	20167642	20173078	17037	11600	5438
Pnzh	chr19	97.122	22451913	22452049	14889	14751	139
Pnzh	chr2	97.701	17253245	17253505	12137	11877	261
Pnzh	chr3	91.908	908794	909117	18068	18413	346
Pnzh	chr3	93.805	7716828	7716940	19772	19882	111
Pnzh	chr3	93.182	15235324	15235499	15993	15824	170
Pnzh	chr3	99.385	17276143	17277278	25912	24774	1139
Pnzh	chr4	97.128	16331620	16332002	15880	15498	383
Pnzh	chr4	97.872	25311451	25311591	20267	20127	141
Pnzh	chr5	100	1446767	1446956	24176	23987	190
Pnzh	chr6	96.721	4788227	4788469	21379	21622	244
Pnzh	chr6	92.626	5122600	5123154	13259	13803	545
Pnzh	chr6	94.388	6366047	6366242	17052	17247	196
Pnzh	chr7	91.5	24269500	24269699	21548	21737	190
Pnzh	chr7	95.146	27001971	27002073	11203	11101	103
Pnzh	chr8	95.572	1524637	1524903	12149	12418	270
Pnzh	chr8	98.413	3683330	3683455	18415	18290	126
Pnzh	chr8	90.404	10178537	10179130	29546	28954	593
Pnzh	chr8	90.503	14367434	14367609	8263	8085	179
Pnzh	chr8	94.231	21392613	21392974	24888	24525	364
Pnzh	chr8	98.4	22452575	22452698	16472	16596	125
Pnzh	chr8	97.628	24925419	24925671	13308	13560	253
Pnzh	chr9	97.521	3680809	3681412	19617	20218	602
Pnzh	chr9	91.803	9167824	9168005	8265	8083	183
Pnzh	chr9	98.403	18815721	18816032	16357	16045	313
Vca	Mitogenome	99.895	713017	743350	1	30327	30327
Vca	chloroplast genome	99.633	31652	38462	11600	18415	6816
Vca	chr01	97.143	4577983	4578192	20445	20654	210
Vca	chr01	98.401	4588066	4588878	28779	27967	813
Vca	chr01	99.718	14328397	14331235	18403	21243	2841
Vca	chr01	99.524	20980149	20980358	4164	4373	210
Vca	chr02	97.328	18929358	18929619	12138	11877	262
Vca	chr02	97.698	19578599	19578989	3124	3514	391
Vca	chr03	91.908	878728	879051	18068	18413	346
Vca	chr03	90.066	5522967	5523110	27943	27793	151
Vca	chr03	93.805	8598672	8598784	19772	19882	111
Vca	chr03	99.21	14985650	14986788	25912	24774	1139
Vca	chr03	98.065	15021470	15021779	13270	13575	306
Vca	chr03	98.512	20134840	20136316	14128	15604	1477
Vca	chr04	97.128	12850324	12850706	15880	15498	383
Vca	chr04	97.163	23160712	23160852	20267	20127	141
Vca	chr05	100	2958272	2958920	12418	13066	649
Vca	chr05	96.941	9771845	9772268	18415	17993	423
Vca	chr05	98.319	13607356	13607591	15289	15526	238
Vca	chr06	96.311	4620278	4620520	21379	21622	244
Vca	chr06	93.978	4938818	4939364	13259	13803	545
Vca	chr06	94.241	5685446	5685636	17052	17242	191
Vca	chr06	94.898	5781253	5781448	17052	17247	196
Vca	chr06	97.764	12600380	12600691	16045	16357	313
Vca	chr07	91	24953882	24954081	21548	21737	190
Vca	chr07	95.146	28324570	28324672	11203	11101	103
Vca	chr08	95.221	1456133	1456400	12149	12418	270
Vca	chr08	99.206	6018920	6019045	18415	18290	126
Vca	chr08	90.404	14190229	14190822	29546	28954	593
Vca	chr08	99.899	22156867	22157859	2760	1767	994
Vca	chr08	93.733	27740122	27740485	24888	24525	364
Vca	chr08	96.8	28757519	28757641	16472	16596	125
Vca	chr09	97.521	3503857	3504460	19617	20218	602
Vca	chr09	97.964	23723254	23724431	15471	16648	1178
Vca	chr10	96.916	4116065	4116290	16704	16479	226
Vca	chr11	99.57	1653464	1656713	16623	13370	3254
Vca	chr11	94.258	5520900	5521317	15049	15466	418
Vca	chr11	100	15614048	15614160	17997	17885	113
Vca	chr11	91.892	19095482	19095666	11869	11685	185
Vca	chr11	92.877	20840350	20840714	7190	6833	358
Vca	chr12	97.93	10704299	10705699	25861	27261	1401
Vca	chr12	99.789	14599678	14605373	11600	17298	5699
Vca	chr12	99.043	29702638	29702846	12387	12595	209
Vca	chr13	91.912	2364699	2364833	12801	12666	136
Vca	chr13	91.406	2367243	2367370	12681	12555	127
Vca	chr13	93.182	3448748	3448922	30327	30152	176
Vca	chr13	92.121	11341167	11341496	11646	11975	330
Vca	chr13	99.753	29244043	29274408	1	30327	30327
Vca	chr14	98.404	2022334	2022520	13804	13617	188
Vca	chr14	93.333	3707294	3707398	26588	26692	105
Vca	chr14	100	17247126	17247317	22494	22303	192
Vca	chr14	98.477	20085836	20086032	785	981	197
Vca	chr14	93.656	21148164	21148490	4892	4562	331
Vca	chr14	97.619	31099344	31099510	12387	12554	168
Vca	chr14	99.291	35600239	35600379	12017	11877	141
Vca	chr15	97.207	12249394	12249571	27259	27437	179
Vca	chr15	91.429	17894375	17894549	15824	15993	170
Vca	chr16	98.925	2952017	2952295	18392	18114	279
Vca	chr16	90.476	29349637	29349881	20108	20359	252
Vca	chr17	97.765	3192780	3192957	12473	12650	178
Vca	chr17	97.11	3194046	3194218	12641	12813	173
Vca	chr17	95.166	4343182	4343510	11956	12286	331
Vca	chr17	91.815	4880471	4881751	3979	5273	1295
Vca	chr17	95.547	5611812	5612303	16909	16417	493
Vca	chr17	96.491	5612304	5612587	15999	15716	284
Vca	chr17	96.481	15791748	15792087	19644	19984	341
Vca	chr18	92.105	14221913	14222133	14020	13793	228
Vca	chr18	92.903	15220534	15220687	5571	5421	151
Vca	chr18	95.58	17263950	17264128	15800	15980	181
Vca	chr18	98.913	24221098	24221281	7738	7555	184
Vca	chr18	98.171	24221279	24221442	18763	18600	164
Vca	chr18	96.108	31426149	31426481	13061	12728	334
Vca	chr18	90.714	34963970	34964109	3579	3718	140
Vca	chr19	90.123	3451812	3452049	16603	16845	243
Vca	chr19	97.764	3650248	3651051	14917	15721	805
Vca	chr19	93.96	13033447	13033595	17896	17749	148
Vca	chr19	99.435	15398879	15399055	13285	13461	177
Vca	chr19	96.748	18341402	18341647	24749	24994	246
Vca	chr19	100	25096396	25096539	24561	24418	144
Vcs	Mitogenome	99.756	137487	167848	1	30327	30327
Vcs	chloroplast genome	99.633	116378	123187	18415	11601	6815
Vcs	chr01	96.721	12699078	12699198	15349	15228	122
Vcs	chr01	94.425	20077223	20077509	12676	12399	278
Vcs	chr02	97.328	16121073	16121334	12138	11877	262
Vcs	chr02	97.698	16660021	16660411	3124	3514	391
Vcs	chr03	90.517	784467	784793	18069	18413	345
Vcs	chr03	99.298	10698061	10699199	25912	24774	1139
Vcs	chr04	97.128	14037456	14037838	15880	15498	383
Vcs	chr06	96.311	5219009	5219251	21379	21622	244
Vcs	chr06	93.807	5557854	5558401	13259	13803	545
Vcs	chr06	94.898	6870294	6870489	17052	17247	196
Vcs	chr07	91.5	21176341	21176540	21548	21737	190
Vcs	chr07	95.146	24423931	24424033	11203	11101	103
Vcs	chr08	95.572	844278	844544	12149	12418	270
Vcs	chr08	98.413	3007658	3007783	18415	18290	126
Vcs	chr08	90.404	9257569	9258162	29546	28954	593
Vcs	chr08	96.8	19435876	19435999	16472	16596	125
Vcs	chr09	97.521	3868963	3869566	19617	20218	602
Vcs	chr09	97.764	13917536	13917847	16357	16045	313
Vcs	chr09	96.522	18461331	18461667	12719	12375	345
Vcs	chr10	95.614	3716749	3716975	16704	16479	226
Vcs	chr11	99.509	1499152	1502405	16623	13370	3254
Vcs	chr11	94.737	5246946	5247362	15049	15466	418
Vcs	chr11	95.745	17371837	17372259	18415	17993	423
Vcs	chr12	97.145	9970761	9972155	25861	27261	1401
Vcs	chr12	96.667	19642383	19642591	20445	20654	210
Vcs	chr12	98.401	19652456	19653268	28779	27967	813
Vcs	chr12	97.619	24624867	24625033	12387	12554	168
Vcs	chr13	92.647	2354157	2354292	12801	12666	136
Vcs	chr13	91.473	2356707	2356835	12681	12555	127
Vcs	chr13	91.216	2719796	2719943	5983	6129	147
Vcs	chr13	92.614	2781404	2781578	30327	30152	176
Vcs	chr13	92.121	8323882	8324211	11646	11975	330
Vcs	chr13	90.968	17632697	17632849	5571	5421	151
Vcs	chr14	93.333	3522194	3522298	26588	26692	105
Vcs	chr14	98.477	17114247	17114443	785	981	197
Vcs	chr14	93.373	18192019	18192346	4892	4562	331
Vcs	chr15	97.207	9590209	9590386	27259	27437	179
Vcs	chr16	98.925	2290719	2290997	18392	18114	279
Vcs	chr16	90.476	22520081	22520325	20108	20359	252
Vcs	chr17	97.765	1907900	1908077	12473	12650	178
Vcs	chr17	97.11	1909166	1909338	12641	12813	173
Vcs	chr17	95.166	2969238	2969566	11956	12286	331
Vcs	chr17	91.815	3506424	3507704	3979	5273	1295
Vcs	chr17	96.694	4626652	4627014	16779	16417	363
Vcs	chr17	97.544	4627015	4627298	15999	15716	284
Vcs	chr17	96.481	11385695	11386034	19644	19984	341
Vcs	chr18	92.544	11647173	11647393	14020	13793	228
Vcs	chr18	90.714	28520024	28520163	3579	3718	140
Vcs	chr19	97.64	2796472	2797275	14917	15721	805
Vcs	chr19	100	6259783	6259899	28504	28388	117
Vcs	chr19	97.154	8982036	8982281	24749	24994	246
Vcs	chr19	99.435	10851754	10851930	13285	13461	177
Vcs	chr19	98.143	17529539	17534967	17037	11600	5438
Vcs	chr19	95.146	17580110	17580616	12105	11600	506
Vme	Mitogenome	99.766	22450	52817	1	30327	30327
Vme	chloroplast genome	99.648	127823	134632	18415	11600	6816
Vme	chr1	99.524	22421081	22421290	4164	4373	210
Vme	chr1	97.638	25002385	25002511	18415	18290	126
Vme	chr10	95.475	3827535	3827754	16699	16479	221
Vme	chr10	99.702	6323561	6323896	16949	16614	336
Vme	chr10	98.319	7613700	7613935	15289	15526	238
Vme	chr10	100	29840808	29840919	7496	7607	112
Vme	chr11	99.478	1893623	1896873	16623	13370	3254
Vme	chr11	94.498	5759091	5759505	15049	15466	418
Vme	chr11	91.351	24528582	24528766	11869	11685	185
Vme	chr11	93.352	26044524	26044884	7190	6833	358
Vme	chr12	97.143	18326372	18326581	20445	20654	210
Vme	chr12	98.401	18336454	18337266	28779	27967	813
Vme	chr12	97.619	24900949	24901115	12387	12554	168
Vme	chr13	93.382	2861526	2861661	12801	12666	136
Vme	chr13	92.188	2864077	2864204	12681	12555	127
Vme	chr13	91.892	3284066	3284213	5983	6129	147
Vme	chr13	92.614	3367138	3367312	30327	30152	176
Vme	chr14	98.404	1773568	1773754	13804	13617	188
Vme	chr14	98.477	19123801	19123996	785	981	197
Vme	chr14	93.072	20239645	20239970	4892	4562	331
Vme	chr16	90.476	23858032	23858276	20108	20359	252
Vme	chr17	97.765	2199886	2200063	12473	12650	178
Vme	chr17	97.11	2201152	2201324	12641	12813	173
Vme	chr17	95.166	3279014	3279342	11956	12286	331
Vme	chr17	91.66	6246066	6247344	3979	5273	1295
Vme	chr17	94.672	6848078	6848558	16904	16417	488
Vme	chr17	96.188	15169375	15169714	19644	19984	341
Vme	chr17	99.552	17158148	17158369	14353	14131	223
Vme	chr18	99.543	3080348	3080566	6810	7028	219
Vme	chr18	92.544	15174378	15174598	14020	13793	228
Vme	chr18	95.516	15376340	15376560	14020	13798	223
Vme	chr18	93.548	17314679	17314832	5571	5421	151
Vme	chr18	95.028	19244249	19244424	15800	15980	181
Vme	chr18	98.889	27947189	27947368	7738	7559	180
Vme	chr18	96.386	27947368	27947533	18765	18600	166
Vme	chr18	90.714	35005401	35005540	3579	3718	140
Vme	chr19	96.77	4145147	4145950	14917	15721	805
Vme	chr19	100	10671626	10671742	28504	28388	117
Vme	chr19	93.96	13179206	13179354	17896	17749	148
Vme	chr19	97.154	14181017	14181262	24749	24994	246
Vme	chr19	99.435	21100246	21100422	13461	13285	177
Vme	chr19	97.849	23135926	23141342	17037	11600	5438
Vme	chr2	99.733	5091482	5121839	30327	1	30327
Vme	chr2	97.701	18105253	18105513	12137	11877	261
Vme	chr2	97.698	19115552	19115942	3124	3514	391
Vme	chr2	97.764	21471845	21472156	16357	16045	313
Vme	chr2	99.158	21820380	21825597	11825	17048	5224
Vme	chr3	91.643	1606743	1607067	18068	18413	346
Vme	chr3	91.391	5577485	5577628	27943	27793	151
Vme	chr3	93.805	8629653	8629765	19772	19882	111
Vme	chr3	93.182	11362500	11362675	15993	15824	170
Vme	chr3	90.968	13784750	13784902	5421	5571	151
Vme	chr3	99.385	14679346	14680481	25912	24774	1139
Vme	chr3	93.277	19427108	19427226	30327	30209	119
Vme	chr3	96.825	20892601	20892726	13753	13878	126
Vme	chr4	93.333	708123	708227	26588	26692	105
Vme	chr4	97.128	15695621	15696003	15880	15498	383
Vme	chr4	98.582	24119529	24119669	20267	20127	141
Vme	chr5	100	1421384	1421573	24176	23987	190
Vme	chr5	93.227	7406300	7406538	13558	13308	251
Vme	chr6	96.311	5791904	5792146	21379	21622	244
Vme	chr6	93.333	6130976	6131529	13259	13803	545
Vme	chr6	94.388	7687297	7687492	17052	17247	196
Vme	chr6	94.241	8115626	8115816	17052	17242	191
Vme	chr6	95.745	16158115	16158537	17993	18415	423
Vme	chr7	91.5	23240653	23240852	21548	21737	190
Vme	chr7	94.175	26289571	26289673	11203	11101	103
Vme	chr7	100	26457328	26457523	20125	19930	196
Vme	chr8	96.748	1102412	1102657	24994	24749	246
Vme	chr8	90.556	13897901	13898493	29546	28954	593
Vme	chr8	94.231	26275288	26275649	24888	24525	364
Vme	chr8	97.6	26904329	26904451	16472	16596	125
Vme	chr9	97.355	2843827	2844429	19617	20218	602
Vme	chr9	92.35	9364735	9364916	8265	8083	183
Vcf	Mitogenome	99.862	289654	319998	1	30327	30327
Vcf	chloroplast genome	99.633	56193	63003	18415	11600	6816
Vcf	chr01	96.825	14117822	14117947	13878	13753	126
Vcf	chr02	97.701	12988548	12988808	11877	12137	261
Vcf	chr02	98.871	16680076	16685279	11825	17048	5224
Vcf	chr03	90.23	792423	792749	18069	18413	345
Vcf	chr03	91.391	4543858	4544001	27943	27793	151
Vcf	chr03	93.805	8426381	8426493	19772	19882	111
Vcf	chr03	90.857	14255318	14255491	15824	15993	170
Vcf	chr03	99.298	15362009	15363147	24774	25912	1139
Vcf	chr04	99.242	19346497	19346628	16848	16717	132
Vcf	chr05	100	1426195	1426843	12418	13066	649
Vcf	chr05	96.313	13533315	13533531	15863	15647	217
Vcf	chr06	96.721	4719691	4719933	21379	21622	244
Vcf	chr06	92.626	5053791	5054345	13259	13803	545
Vcf	chr06	94.898	6316441	6316636	17052	17247	196
Vcf	chr07	91	24753852	24754051	21548	21737	190
Vcf	chr07	94.175	27407128	27407230	11203	11101	103
Vcf	chr07	90.476	33136928	33137172	20359	20108	252
Vcf	chr08	98.413	4029233	4029358	18415	18290	126
Vcf	chr08	90.404	7657029	7657622	29546	28954	593
Vcf	chr08	95.935	9602562	9602805	24749	24994	246
Vcf	chr08	94.505	21630616	21630976	24888	24525	364
Vcf	chr08	96.8	22758507	22758630	16472	16596	125
Vcf	chr08	99.42	23281006	23282555	16900	15349	1552
Vcf	chr09	97.355	3643769	3644372	19617	20218	602
Vcf	chr09	91.803	11220530	11220711	8265	8083	183
Vcf	chr09	96.522	18467383	18467719	12375	12719	345
Vcf	chr10	96.916	3031851	3032076	16704	16479	226
Vcf	chr10	99.702	5144965	5145300	16949	16614	336
Vcf	chr10	91.437	19811774	19812099	11980	11654	327
Vcf	chr11	94.976	5693920	5694337	15049	15466	418
Vcf	chr11	91.351	16003680	16003864	11869	11685	185
Vcf	chr11	95.714	17407729	17408148	18412	17993	420
Vcf	chr11	93.352	18576427	18576787	7190	6833	358
Vcf	chr12	97.93	13365252	13366652	25861	27261	1401
Vcf	chr12	97.619	23564613	23564779	12387	12554	168
Vcf	chr13	92.647	2583572	2583707	12801	12666	136
Vcf	chr13	93.182	3045508	3045682	30327	30152	176
Vcf	chr13	90.968	13904246	13904398	5571	5421	151
Vcf	chr13	98.319	16902104	16902339	15289	15526	238
Vcf	chr14	100	1744733	1744951	3449	3231	219
Vcf	chr14	98.566	1745715	1745992	7123	6845	279
Vcf	chr14	100	1747606	1747769	23653	23816	164
Vcf	chr14	98.734	1747765	1747922	24691	24534	158
Vcf	chr14	99.77	1748764	1749198	6593	6159	435
Vcf	chr14	100	1749386	1749570	9352	9168	185
Vcf	chr14	93.675	21999229	21999556	4892	4562	331
Vcf	chr16	97.128	9085276	9085658	15880	15498	383
Vcf	chr16	90.476	22591425	22591669	20108	20359	252
Vcf	chr17	97.765	1996269	1996446	12473	12650	178
Vcf	chr17	97.11	1997535	1997707	12641	12813	173
Vcf	chr17	95.166	2565888	2566216	11956	12286	331
Vcf	chr17	91.667	3104708	3105986	3979	5273	1295
Vcf	chr17	95.547	3632341	3632832	16909	16417	493
Vcf	chr17	96.491	3632833	3633116	15999	15716	284
Vcf	chr17	95.894	13981180	13981518	19644	19984	341
Vcf	chr18	92.544	13860610	13860830	14020	13793	228
Vcf	chr18	98.913	24141613	24141796	7738	7555	184
Vcf	chr18	98.171	24141794	24141957	18763	18600	164
Vcf	chr18	95.821	27404384	27404718	12728	13061	334
Vcf	chr18	90.714	30441964	30442103	3579	3718	140
Vcf	chr19	90.123	2482537	2482774	16603	16845	243
Vcf	chr19	96.77	2676264	2677067	14917	15721	805
Vcf	chr19	100	9265427	9265543	28388	28504	117
Vcf	chr19	95.302	11196330	11196478	17896	17749	148
Vcf	chr19	98.87	12308789	12308964	13461	13285	177
Vcf	chr19	98.015	14657782	14663210	11600	17037	5438
Hey	chloroplast genome	99.604	82312	89116	18415	11601	6815
Hey	chr1	95.902	13876746	13876866	15349	15228	122
Hey	chr1	99.356	14807289	14808842	11600	13151	1552
Hey	chr1	94.444	15470071	15470196	13878	13753	126
Hey	chr10	96.639	88343	88579	28845	29082	238
Hey	chr10	97.345	3335556	3335780	16704	16479	226
Hey	chr10	99.822	14403738	14406544	14407	11601	2807
Hey	chr10	99.054	14743980	14746189	16196	18415	2220
Hey	chr10	96.154	17848708	17848836	14812	14683	130
Hey	chr11	92.344	5214790	5215207	15049	15466	418
Hey	chr11	96.596	5546112	5546346	22281	22047	235
Hey	chr11	95.745	18914054	18914472	18415	17993	423
Hey	chr11	93.352	20080458	20080818	7190	6833	358
Hey	chr12	90.503	5615006	5615182	8085	8263	179
Hey	chr12	90.503	7824188	7824364	17829	18005	177
Hey	chr12	97.145	9750892	9752289	25861	27261	1401
Hey	chr12	98.086	27396472	27396680	12387	12595	209
Hey	chr12	90.741	28125478	28125585	3106	3213	108
Hey	chr13	93.382	2423190	2423325	12801	12666	136
Hey	chr13	91.473	2425740	2425868	12681	12555	127
Hey	chr13	92.045	2819011	2819185	30327	30152	176
Hey	chr13	100	11387484	11387592	17427	17535	109
Hey	chr13	99.409	21219350	21220359	16770	17784	1015
Hey	chr13	97.814	31959849	31962180	17090	14764	2327
Hey	chr14	93.373	23265210	23265537	4892	4562	331
Hey	chr15	99.088	17299461	17299789	29767	30095	329
Hey	chr16	96.519	21940226	21940854	16748	16117	632
Hey	chr16	96.804	21940854	21941604	14551	13801	751
Hey	chr16	90.079	28766464	28766708	20108	20359	252
Hey	chr17	96.812	1878694	1879037	12469	12813	345
Hey	chr17	92.771	2468771	2469100	11955	12286	332
Hey	chr17	90.385	3001724	3003005	3979	5273	1295
Hey	chr17	90.556	7371637	7371813	8084	8262	179
Hey	chr17	92.655	12022508	12022683	8087	8263	177
Hey	chr17	97.654	12371700	12372039	19644	19984	341
Hey	chr18	90.308	12664578	12664801	14020	13798	223
Hey	chr18	92.258	13766880	13767033	5571	5421	151
Hey	chr18	98.726	22728084	22728239	7715	7559	157
Hey	chr18	99.398	22728239	22728404	18765	18600	166
Hey	chr19	100	9915157	9915343	6984	7170	187
Hey	chr19	93.289	11542675	11542823	17896	17749	148
Hey	chr19	94.715	15124610	15124855	24749	24994	246
Hey	chr2	96.183	18770907	18771168	12138	11877	262
Hey	chr2	99.406	21115038	21115710	11040	10369	672
Hey	chr3	91.667	820960	821285	18068	18413	346
Hey	chr3	96.667	4740194	4740343	27942	27793	150
Hey	chr3	92.81	7887575	7887727	19772	19918	147
Hey	chr3	90.323	19949786	19949909	30327	30208	120
Hey	chr4	97.163	24807006	24807146	20267	20127	141
Hey	chr5	98.02	26883563	26883662	17265	17165	101
Hey	chr6	96.721	4882175	4882417	21379	21622	244
Hey	chr6	92.972	5226615	5227110	13259	13746	488
Hey	chr6	92.67	6579322	6579512	17052	17242	191
Hey	chr6	100	21413482	21413617	13588	13453	136
Hey	chr7	97.358	12358796	12359287	1193	1683	491
Hey	chr7	91	24494431	24494630	21548	21737	190
Hey	chr7	96.117	27326019	27326121	11203	11101	103
Hey	chr8	95.926	1581093	1581362	12149	12418	270
Hey	chr8	95.33	21625072	21625433	24888	24525	364
Hey	chr9	99.442	20556030	20558178	9606	7459	2148
Hey	chr9	99.14	20558604	20559647	7465	6420	1046
Hey	chr9	98.861	20559636	20563138	60	3569	3510
Hey	chr9	99.123	20563138	20563593	29872	30327	456
Hey	chr9	99.178	20564025	20568030	17138	21150	4013
Hey	chr9	98.305	20568104	20568280	14319	14143	177
Hey	chr9	97.11	25516948	25517292	12719	12375	345
Xzpt	chloroplast genome	99.56	127747	134552	18415	11601	6815
Xzpt	chr1	95.902	13876746	13876866	15349	15228	122
Xzpt	chr1	99.356	14807289	14808842	11600	13151	1552
Xzpt	chr1	94.444	15470071	15470196	13878	13753	126
Xzpt	chr10	96.639	88343	88579	28845	29082	238
Xzpt	chr10	97.345	3335556	3335780	16704	16479	226
Xzpt	chr10	99.822	14403738	14406544	14407	11601	2807
Xzpt	chr10	99.054	14743980	14746189	16196	18415	2220
Xzpt	chr10	96.154	17848708	17848836	14812	14683	130
Xzpt	chr11	92.344	5214790	5215207	15049	15466	418
Xzpt	chr11	96.596	5546112	5546346	22281	22047	235
Xzpt	chr11	95.745	18914054	18914472	18415	17993	423
Xzpt	chr11	93.352	20080458	20080818	7190	6833	358
Xzpt	chr12	90.503	5615006	5615182	8085	8263	179
Xzpt	chr12	90.503	7824188	7824364	17829	18005	177
Xzpt	chr12	97.145	9750892	9752289	25861	27261	1401
Xzpt	chr12	98.086	27396472	27396680	12387	12595	209
Xzpt	chr12	90.741	28125478	28125585	3106	3213	108
Xzpt	chr13	93.382	2423190	2423325	12801	12666	136
Xzpt	chr13	91.473	2425740	2425868	12681	12555	127
Xzpt	chr13	92.045	2819011	2819185	30327	30152	176
Xzpt	chr13	100	11387484	11387592	17427	17535	109
Xzpt	chr13	99.409	21219350	21220359	16770	17784	1015
Xzpt	chr13	97.814	31959849	31962180	17090	14764	2327
Xzpt	chr14	93.373	23265210	23265537	4892	4562	331
Xzpt	chr15	99.088	17299461	17299789	29767	30095	329
Xzpt	chr16	96.519	21940226	21940854	16748	16117	632
Xzpt	chr16	96.804	21940854	21941604	14551	13801	751
Xzpt	chr16	90.079	28766464	28766708	20108	20359	252
Xzpt	chr17	96.812	1878694	1879037	12469	12813	345
Xzpt	chr17	92.771	2468771	2469100	11955	12286	332
Xzpt	chr17	90.385	3001724	3003005	3979	5273	1295
Xzpt	chr17	90.556	7371637	7371813	8084	8262	179
Xzpt	chr17	92.655	12022508	12022683	8087	8263	177
Xzpt	chr17	97.654	12371700	12372039	19644	19984	341
Xzpt	chr18	90.308	12664578	12664801	14020	13798	223
Xzpt	chr18	92.258	13766880	13767033	5571	5421	151
Xzpt	chr18	98.726	22728084	22728239	7715	7559	157
Xzpt	chr18	99.398	22728239	22728404	18765	18600	166
Xzpt	chr19	100	9915157	9915343	6984	7170	187
Xzpt	chr19	93.289	11542675	11542823	17896	17749	148
Xzpt	chr19	94.715	15124610	15124855	24749	24994	246
Xzpt	chr2	96.183	18770907	18771168	12138	11877	262
Xzpt	chr2	99.406	21115038	21115710	11040	10369	672
Xzpt	chr3	91.667	820960	821285	18068	18413	346
Xzpt	chr3	96.667	4740194	4740343	27942	27793	150
Xzpt	chr3	92.81	7887575	7887727	19772	19918	147
Xzpt	chr3	90.323	19949786	19949909	30327	30208	120
Xzpt	chr4	97.163	24807006	24807146	20267	20127	141
Xzpt	chr5	98.02	26883563	26883662	17265	17165	101
Xzpt	chr6	96.721	4882175	4882417	21379	21622	244
Xzpt	chr6	92.972	5226615	5227110	13259	13746	488
Xzpt	chr6	92.67	6579322	6579512	17052	17242	191
Xzpt	chr6	100	21413482	21413617	13588	13453	136
Xzpt	chr7	97.358	12358796	12359287	1193	1683	491
Xzpt	chr7	91	24494431	24494630	21548	21737	190
Xzpt	chr7	96.117	27326019	27326121	11203	11101	103
Xzpt	chr8	95.926	1581093	1581362	12149	12418	270
Xzpt	chr8	95.33	21625072	21625433	24888	24525	364
Xzpt	chr9	99.442	20556030	20558178	9606	7459	2148
Xzpt	chr9	99.14	20558604	20559647	7465	6420	1046
Xzpt	chr9	98.861	20559636	20563138	60	3569	3510
Xzpt	chr9	99.123	20563138	20563593	29872	30327	456
Xzpt	chr9	99.178	20564025	20568030	17138	21150	4013
Xzpt	chr9	98.305	20568104	20568280	14319	14143	177
Xzpt	chr9	97.11	25516948	25517292	12719	12375	345
Bypt	chloroplast genome	99.6	1	6731	11675	18415	6741
Bypt	chr1	96.748	13966588	13966709	15349	15228	122
Bypt	chr1	95.238	15698550	15698675	13878	13753	126
Bypt	chr10	96.087	3276961	3277189	16704	16479	226
Bypt	chr11	95.215	5261300	5261717	15049	15466	418
Bypt	chr11	98.723	5594184	5594418	22281	22047	235
Bypt	chr11	95.724	18082859	18083279	18413	17993	421
Bypt	chr11	92.818	19316373	19316734	7190	6833	358
Bypt	chr12	91.62	6024310	6024486	8085	8263	179
Bypt	chr12	91.061	8169558	8169734	17829	18005	177
Bypt	chr12	90.476	15972997	15973185	21285	21098	188
Bypt	chr12	91.667	19966583	19966689	11872	11979	108
Bypt	chr12	98.565	24977513	24977720	12387	12595	209
Bypt	chr13	90.625	2603831	2603958	12681	12555	127
Bypt	chr13	93.182	3044390	3044564	30327	30152	176
Bypt	chr13	91.691	8635159	8635495	11644	11980	337
Bypt	chr13	93.846	19690056	19690183	5550	5421	130
Bypt	chr13	98.716	29907341	29908507	17090	15925	1166
Bypt	chr13	98.379	29928008	29929179	15931	14764	1168
Bypt	chr14	94.286	4783683	4783787	26588	26692	105
Bypt	chr14	93.675	22516753	22517080	4892	4562	331
Bypt	chr15	95.833	16648939	16649081	13669	13812	144
Bypt	chr16	96.581	6249409	6249871	11599	12065	467
Bypt	chr16	96.203	6249866	6250102	12112	12348	237
Bypt	chr16	90.079	27561558	27561802	20108	20359	252
Bypt	chr17	97.971	2025118	2025461	12469	12813	345
Bypt	chr17	94.26	2541833	2542163	11956	12286	331
Bypt	chr17	91.66	3049001	3050281	3979	5273	1295
Bypt	chr17	99.714	6887199	6887548	11948	11599	350
Bypt	chr17	91.16	7814710	7814887	8084	8263	180
Bypt	chr18	93.548	14467461	14467614	5571	5421	151
Bypt	chr18	98.333	23437954	23438133	7738	7559	180
Bypt	chr18	99.398	23438133	23438298	18765	18600	166
Bypt	chr18	90.686	25251384	25251587	14007	13804	204
Bypt	chr18	96.707	29017887	29018220	13061	12728	334
Bypt	chr18	92.143	32077578	32077717	3579	3718	140
Bypt	chr19	96.535	804626	804827	12218	12017	202
Bypt	chr19	90.947	2834998	2835235	16603	16845	243
Bypt	chr19	94.631	11670526	11670674	17896	17749	148
Bypt	chr19	95.935	13813851	13814096	24749	24994	246
Bypt	chr3	96.026	5278538	5278688	27943	27793	151
Bypt	chr3	93.805	8395925	8396036	19772	19882	111
Bypt	chr3	94.167	18535852	18535971	30327	30208	120
Bypt	chr4	98.582	24693466	24693606	20267	20127	141
Bypt	chr6	95.161	2839497	2839930	16670	16239	432
Bypt	chr6	95.902	5063676	5063916	21379	21622	244
Bypt	chr6	94.264	5385921	5386442	13259	13775	517
Bypt	chr6	91.837	6766564	6766759	17052	17247	196
Bypt	chr7	98.16	12217109	12217271	13420	13582	163
Bypt	chr7	91.126	12547364	12547823	29561	30022	462
Bypt	chr7	91	25444091	25444290	21548	21737	190
Bypt	chr7	99.187	28353275	28353643	15546	15914	369
Bypt	chr7	96.117	28387681	28387783	11203	11101	103
Bypt	chr8	96.97	1815279	1815541	12149	12412	264
Bypt	chr8	90.404	9885817	9886410	29546	28954	593
Bypt	chr8	93.681	20717481	20717842	24888	24525	364
Bypt	chr9	96.546	3967760	3968367	19617	20218	602
Bypt	chr9	91.209	10360371	10360551	8265	8084	182
Cm	chloroplast genome	99.575	45337	52146	11599	18415	6817
Cm	chr01	97.98	2811900	2812394	15625	16116	492
Cm	chr01	96.032	16396639	16396764	13878	13753	126
Cm	chr02	99.851	21610871	21611542	11040	10369	672
Cm	chr02	98.477	23135206	23135401	16069	16265	197
Cm	chr03	91.117	800333	800659	18068	18413	346
Cm	chr03	96.471	16641840	16642009	15993	15824	170
Cm	chr03	94.167	19082876	19082995	30327	30208	120
Cm	chr04	99.531	9301924	9302136	12139	11927	213
Cm	chr04	98.223	9302166	9302783	14487	13870	618
Cm	chr04	99.128	9702589	9702932	17036	17379	344
Cm	chr04	98.582	25491068	25491208	20267	20127	141
Cm	chr05	99.867	16782750	16783503	12173	12926	754
Cm	chr05	98.333	17216213	17216391	11478	11299	180
Cm	chr06	95.902	4853485	4853725	21379	21622	244
Cm	chr06	91.557	5198912	5199443	13259	13775	517
Cm	chr06	93.194	6411829	6412018	17052	17242	191
Cm	chr06	90.426	23330184	23330371	8554	8367	188
Cm	chr07	91.398	11763277	11763739	29558	30022	465
Cm	chr07	97.154	12538640	12539131	1193	1683	491
Cm	chr07	91	24494580	24494779	21548	21737	190
Cm	chr07	96.117	27230719	27230821	11203	11101	103
Cm	chr08	95.926	1594536	1594805	12149	12418	270
Cm	chr09	91.803	10071955	10072136	8265	8083	183
Cm	chr10	95.595	3308643	3308869	16704	16479	226
Cm	chr11	94.019	5428223	5428640	15049	15466	418
Cm	chr11	97.447	5767511	5767745	22281	22047	235
Cm	chr11	99.02	15761534	15761737	28965	29168	204
Cm	chr11	91.304	18579205	18579388	11866	11683	184
Cm	chr12	91.667	22919742	22919848	11872	11979	108
Cm	chr12	98.086	27101295	27101503	12387	12595	209
Cm	chr13	93.382	2408671	2408806	12801	12666	136
Cm	chr13	93.919	2769471	2769618	5983	6129	147
Cm	chr13	90.341	2832083	2832257	30327	30152	176
Cm	chr13	92.355	8204478	8204804	11980	11654	327
Cm	chr14	93.675	23737842	23738169	4892	4562	331
Cm	chr17	97.391	1998035	1998378	12469	12813	345
Cm	chr17	93.968	2511355	2511669	11974	12286	313
Cm	chr17	91.429	3141655	3142935	3979	5273	1295
Cm	chr17	97.05	12786621	12786958	19646	19984	339
Cm	chr18	94.17	12822789	12823009	14020	13798	223
Cm	chr18	92.903	13895362	13895515	5571	5421	151
Cm	chr18	98.889	22937719	22937898	7738	7559	180
Cm	chr18	97.576	22937898	22938062	18765	18601	165
Cm	chr18	95.21	28169103	28169436	13061	12728	334
Cm	chr19	94.631	10844093	10844241	17896	17749	148
Cm	chr19	98.765	14887144	14887386	24749	24991	243
Cm	chr19	99.392	16674189	16675503	13375	14688	1314
Spt	chloroplast genome	99.585	127790	134517	18415	11676	6740
Spt	chr1	96.032	15430063	15430188	13878	13753	126
Spt	chr10	96.035	3310155	3310380	16704	16479	226
Spt	chr10	96.241	16938417	16938549	14815	14683	133
Spt	chr10	97.899	23941322	23941559	23317	23554	238
Spt	chr11	94.498	5191281	5191698	15049	15466	418
Spt	chr11	98.298	6771028	6771262	22281	22047	235
Spt	chr11	90.761	20173627	20173810	11866	11683	184
Spt	chr11	93.036	21654391	21654749	7188	6833	356
Spt	chr12	91.818	3932358	3932462	21784	21675	110
Spt	chr12	90.503	5947421	5947597	8085	8263	179
Spt	chr12	90.503	8129072	8129248	17829	18005	177
Spt	chr12	98.086	25714410	25714618	12387	12595	209
Spt	chr13	92.647	2439327	2439462	12801	12666	136
Spt	chr13	91.406	2441876	2442003	12681	12555	127
Spt	chr13	91.743	8339662	8339988	11980	11654	327
Spt	chr14	95.69	2587480	2587595	9641	9756	116
Spt	chr14	94.277	22850009	22850340	4892	4562	331
Spt	chr16	91.27	24746597	24746844	20108	20359	252
Spt	chr17	97.11	1963609	1963953	12469	12813	345
Spt	chr17	94.569	2443944	2444256	11974	12286	313
Spt	chr17	91.66	2956113	2957392	3979	5273	1295
Spt	chr17	91.758	7358177	7358354	8084	8263	180
Spt	chr18	95.964	12566548	12566768	14020	13798	223
Spt	chr18	91.772	13591205	13591361	5571	5421	151
Spt	chr18	96.108	28961507	28961840	13061	12728	334
Spt	chr18	90.714	31837144	31837283	3579	3718	140
Spt	chr19	96.04	791859	792060	12218	12017	202
Spt	chr19	90.535	2487820	2488057	16603	16845	243
Spt	chr19	95.302	11438179	11438327	17896	17749	148
Spt	chr2	97.692	17051107	17051366	12138	11879	260
Spt	chr3	99.346	2008092	2008397	2071	2376	306
Spt	chr3	95.333	4620018	4620167	27942	27793	150
Spt	chr3	92.035	7683247	7683359	19772	19882	111
Spt	chr3	94.167	17564202	17564321	30327	30208	120
Spt	chr4	98.582	24420000	24420140	20267	20127	141
Spt	chr5	99.257	15659016	15660892	18415	16531	1885
Spt	chr5	98.333	16535569	16535747	11478	11299	180
Spt	chr5	98.421	16759056	16759244	14975	15164	190
Spt	chr5	90.114	17649742	17649997	18088	17827	262
Spt	chr6	96.721	4893269	4893511	21379	21622	244
Spt	chr6	96.107	5204256	5204739	13259	13746	488
Spt	chr6	92.513	6527075	6527261	17052	17238	187
Spt	chr7	91.342	12707511	12707970	29561	30022	462
Spt	chr7	91.5	26051970	26052169	21548	21737	190
Spt	chr7	97.087	28748729	28748831	11203	11101	103
Spt	chr8	96.296	1544493	1544762	12149	12418	270
Spt	chr8	97.619	3573801	3573926	18415	18290	126
Spt	chr8	90.588	9806842	9807436	29546	28954	593
Spt	chr8	95.055	21000790	21001151	24888	24525	364
Spt	chr9	92.35	9968330	9968511	8265	8083	183
Mmpt	chloroplast genome	99.555	154116	160844	18415	11676	6740
Mmpt	chr1	98.841	8224936	8225280	13154	12810	345
Mmpt	chr1	94.262	14406652	14406772	15228	15349	122
Mmpt	chr1	96.825	17431046	17431171	13878	13753	126
Mmpt	chr10	95.217	3193102	3193330	16704	16479	226
Mmpt	chr10	95.172	16715767	16715911	14824	14683	142
Mmpt	chr11	94.258	5139863	5140280	15049	15466	418
Mmpt	chr11	94.563	19102303	19102725	18415	17993	423
Mmpt	chr11	92.603	20302823	20303187	7190	6833	358
Mmpt	chr12	90.503	8041090	8041267	17829	18005	177
Mmpt	chr12	97.797	9783425	9784830	25861	27261	1401
Mmpt	chr12	98.086	27617885	27618093	12387	12595	209
Mmpt	chr12	90.741	28691986	28692093	3106	3213	108
Mmpt	chr12	98.5	28884626	28884825	12333	12134	200
Mmpt	chr13	91.912	2482102	2482237	12801	12666	136
Mmpt	chr13	92.188	2484665	2484792	12681	12555	127
Mmpt	chr13	91.837	2829496	2829642	5983	6129	147
Mmpt	chr13	93.056	8533025	8533168	11980	11837	144
Mmpt	chr13	98.842	32661416	32663746	17090	14764	2327
Mmpt	chr14	95.238	3550531	3550635	26588	26692	105
Mmpt	chr14	96.109	9753964	9754220	17268	17522	255
Mmpt	chr14	93.072	23803137	23803464	4892	4562	331
Mmpt	chr15	97.183	18379069	18379281	29767	29979	213
Mmpt	chr16	90.873	24350898	24351142	20108	20359	252
Mmpt	chr17	97.391	1872454	1872797	12469	12813	345
Mmpt	chr17	90.881	2405706	2406033	11961	12286	326
Mmpt	chr17	91.351	2959904	2961184	3979	5273	1295
Mmpt	chr17	97.143	11491121	11491260	12142	12281	140
Mmpt	chr17	97.654	12552609	12552948	19644	19984	341
Mmpt	chr18	95.964	13113920	13114140	14020	13798	223
Mmpt	chr18	91.613	14241984	14242137	5571	5421	151
Mmpt	chr18	98.193	24178720	24178885	18765	18600	166
Mmpt	chr18	90.714	31864766	31864905	3579	3718	140
Mmpt	chr19	97.525	656170	656371	12218	12017	202
Mmpt	chr19	94.631	11141870	11142018	17896	17749	148
Mmpt	chr19	97.154	14413044	14413289	24749	24994	246
Mmpt	chr19	99.248	25826474	25826606	11600	11732	133
Mmpt	chr19	97.204	26150139	26151842	28000	26284	1717
Mmpt	chr2	99.58	3466613	3466850	590	353	238
Mmpt	chr2	98.239	14851728	14852011	17597	17879	283
Mmpt	chr2	96.947	20843795	20844056	12138	11877	262
Mmpt	chr3	97.351	4967879	4968029	27943	27793	151
Mmpt	chr3	92.81	8103310	8103462	19772	19918	147
Mmpt	chr3	94.167	21054018	21054137	30327	30208	120
Mmpt	chr4	98.582	24638994	24639134	20267	20127	141
Mmpt	chr5	98.33	6179443	6179920	15311	14834	478
Mmpt	chr5	90.152	20446196	20446452	17827	18088	262
Mmpt	chr6	96.607	4397020	4397579	17063	16504	560
Mmpt	chr6	97.059	4839870	4840106	21379	21616	238
Mmpt	chr6	94.49	5213085	5213572	13259	13746	488
Mmpt	chr6	91.623	6618353	6618543	17052	17242	191
Mmpt	chr7	91.282	25834393	25834587	21553	21737	185
Mmpt	chr7	99.01	27938960	27939161	17685	17886	202
Mmpt	chr7	96.154	27939388	27939568	13975	14155	181
Mmpt	chr7	97.087	28672036	28672138	11203	11101	103
Mmpt	chr8	96.296	1661431	1661700	12149	12418	270
Mmpt	chr8	90.252	11443874	11444468	29546	28954	593
Mmpt	chr8	91.061	15355956	15356130	8263	8085	179
Mmpt	chr8	92.857	22317673	22318034	24888	24525	364
Mmpt	chr9	90.71	10831495	10831676	8265	8083	183
Mmpt	chr9	100	15281516	15281847	17124	17455	332
Mmpt	chr9	95.652	22935687	22935870	13922	14105	184
Vri	Mitogenome	99.65	115108	126501	18909	30327	11419
Vri	Mitogenome	99.814	444546	455808	1	11270	11270
Vri	chloroplast genome	99.487	115569	122380	11601	18415	6815
Vri	chr1	94.915	3170717	3170834	13979	13862	118
Vri	chr1	98.921	5833482	5833759	8201	8478	278
Vri	chr1	90.871	11473351	11473591	12251	12482	232
Vri	chr1	96.721	12313845	12314149	12132	12436	305
Vri	chr1	99.628	22503445	22503713	12653	12385	269
Vri	chr10	98.214	3471959	3472182	16701	16479	223
Vri	chr10	100	7494529	7494675	14695	14841	147
Vri	chr10	100	9644240	9644413	10895	11068	174
Vri	chr10	94.094	17949157	17950408	15901	17168	1268
Vri	chr11	93.541	5252565	5252982	15049	15466	418
Vri	chr11	91.304	17397352	17397535	11866	11683	184
Vri	chr11	98.034	18943908	18944260	7188	6833	356
Vri	chr12	100	2276126	2276409	5943	5660	284
Vri	chr12	90.503	7688285	7688462	17829	18005	177
Vri	chr12	92.208	14278682	14278835	21217	21064	154
Vri	chr12	99.061	18809312	18809524	1754	1542	213
Vri	chr12	99.043	21583849	21584057	12387	12595	209
Vri	chr12	90.083	22506816	22506936	761	642	120
Vri	chr12	91.667	22710868	22710975	3106	3213	108
[truncated: 178 more rows]

## Sheet: Table S9
Table S9. The proportion of SV homologous sequences in 32 nuclear genomes.
Sample	Group	Ratio
Ved	Wine	87.37
Ves	Wine	54.33
Vch	Wine	100
Vzc	Wine	55.37
Pn	Wine	100
Pnzh	Wine	50.89
Vcf	Wine	48.38
Vca	Wine	100
Vcs	Wine	46.38
Vme	Wine	100
Whb	Table	54.07
Whz	Table	61.55
Bmng	Table	61.73
Hmng	Table	65.57
Mrz	Table	59.98
Zla	Table	57.87
Mgx	Table	47.46
Ql	Table	63.64
Vsye	Syl	61.79
Vsyb	Syl	55.49
Vsya	Syl	49.09
Vsyc	Syl	100
Vsyd	Syl	58.73
Hey	Vwr	71.73
Xzpt	Vwr	71.73
Bypt	Vwr	37.65
Cm	Vwr	35.87
Spt	Vwr	34.58
Mmpt	Vwr	44.11
Vri	Vwr	39.44
Vrp	Vwr	33.04
Vmu	Vwr	33

## Sheet: Table S10
Table S10. The number of NUMTs/NUPTs between two haplotypes in 13 grapes.
Sample	NUMTs		NUPTs
	Hap1	Hap2	Hap1	Hap2
Mmpt	179	175	105	96
Cm	158	162	114	91
Hey	126	86	68	47
Bypt	179	182	122	60
Vs	182	182	42	65
Pnzh	174	168	97	98
Ql	175	160	91	74
Mgx	161	145	80	69
Mrz	208	105	100	89
Hmng	130	140	51	93
Bmng	219	212	51	44
Whz	211	192	97	46
Whb	194	184	73	65

[truncated: 9 more sheets: Table S11, Table S12, Table S13, Table S14, Table S15, Table S16, Table S17, Table S18, Table S19]
